# Supplementary material for: Cell Walls of Saccharomyces cerevisiae Differentially Modulated Innate Immunity and Glucose Metabolism during Late Systemic Inflammation
Source: PLoS One. 2012 Jan 17;7(1):e30323. doi: 10.1371/journal.pone.0030323 (PMC3260269; doi:10.1371/journal.pone.0030323)
Supplement: Table S1 — Fold change and P values of gene expressions due to prebiotic and antibiotic in intestinal tissues of non-challenged control and LPS-challenged birds. (XLSX) [file pone.0030323.s006.xlsx]

## Sheet: Fold Change_P value
	Table S8: Fold change and P values of gene expressions due to prebiotic and antibiotic in intestinal tissues of non-challenged control and LPS-challenged birds
	Gene_Symbol	Gene	LPS vs CTL		(MOS_CTL) vs (VIRG_CTL)		(MOS_LPS) vs (MOS_CTL)		(VIRG_LPS) vs (VIRG_CTL)		(MOS_LPS) vs (VIRG_LPS)		MOS vs VIRG
			Fold change	P value	Fold change	P value	Fold change	P value	Fold change	P value	Fold change	P value	Fold change	P value
1	ACAA	Acetyl-CoA acyltransferase 1	0.999074	0.943359	0.982896	0.348673	1.00221	0.904763	0.995955	0.825591	0.98906	0.55003	0.985973	0.27917
2	ACACA	acetyl-CoA carboxylase alpha	1.00587	0.698491	0.990803	0.665543	1.02372	0.273186	0.988336	0.583052	1.02627	0.225489	1.00838	0.580711
3	ACADS	Acetyl-CoA dehydrogenase, short chain	1.02439	0.503879	1.00805	0.874956	1.03714	0.474543	1.0118	0.817941	1.0333	0.520637	1.0206	0.571731
4	ACE	Angiotensin converting enzyme	0.967311	0.205539	1.04467	0.238553	0.935209	0.0712248	1.00051	0.988899	0.976478	0.520395	1.01	0.704378
5	ACLY	ATP citrate lyase	1.00096	0.950136	1.00549	0.799796	1.02697	0.219737	0.975601	0.254647	1.05844	0.00897836	1.03163	0.0417071
6	ACSS2	acetyl Co-A synthetase 2	1.00705	0.525383	1.00782	0.6169	1.00656	0.678766	1.00756	0.627856	1.00682	0.663434	1.00732	0.506785
7	ACTA2	Actin alpha 2 smooth muscle aorta	0.978609	0.0421681	1.02234	0.141367	0.940602	5.7354e-05	1.01815	0.230868	0.944472	0.000169431	0.982637	0.0993397
8	ACTB	Actin, beta	0.901235	0.0762502	1.07057	0.410003	0.846078	0.0440876	0.959988	0.621599	0.943536	0.482445	1.00505	0.931419
9	ACTB	Cytoskeletal beta actin	0.972836	0.557292	1.01562	0.815322	0.962342	0.562984	0.983445	0.80134	0.993822	0.925597	1.00466	0.921035
10	ACTN1	Actinin, alpha 1, cytoskeletal isoform	1.00614	0.296012	0.990432	0.251543	1.01035	0.213645	1.00194	0.814571	0.998746	0.878834	0.99458	0.357168
11	ACVR1	Activin A receptor, type 1	0.994847	0.513013	0.991682	0.455679	0.989785	0.357712	0.999936	0.995394	0.981616	0.0966327	0.986636	0.0900984
12	ACVR2A	Activin A receptor, type IIA	0.990191	0.134059	1.01103	0.236805	0.97364	0.004104	1.00703	0.453614	0.977514	0.0146033	0.994132	0.367865
13	ADH5	Alcohol dehydrogenase 5 (class III), chi polypeptide	1.03236	0.293574	1.03294	0.457192	1.0391	0.373393	1.02566	0.55439	1.04647	0.287499	1.03968	0.203124
14	AGTR1	Angiotensin II receptor, type 1	1.00071	0.907545	1.00554	0.52022	0.987597	0.147224	1.01399	0.106835	0.979373	0.0158465	0.99237	0.208267
15	AK1	adenylate kinase isoenzyme 1 (myokinase)	1.01254	0.376659	1.01931	0.336126	1.01865	0.351427	1.00647	0.747622	1.03166	0.117607	1.02547	0.0735865
16	ALDH2	aldehyde dehydrogenase 2 family (mitochondrial)	1.01432	0.445387	0.960442	0.126126	1.01463	0.581305	1.014	0.597475	0.961034	0.132005	0.960735	0.032184
17	ALDOB	fructose biphosphate, aldolase B	0.990678	0.806202	0.9828	0.750511	0.982876	0.74967	0.998542	0.978491	0.967384	0.539219	0.975065	0.510659
18	ALDOLASE C	fructose-biphosphate aldolase C	0.980892	0.124588	0.967987	0.0672673	1.00139	0.937208	0.960807	0.0247684	1.00888	0.618076	0.988224	0.344906
19	AMY2A	Amylase, alpha 2A; pancreatic	1.00074	0.971371	1.02121	0.467892	1.00641	0.824884	0.995087	0.864729	1.03283	0.264358	1.027	0.193586
20	ANGPT-1	Angiopoietin-1	0.995862	0.43003	0.99596	0.585698	0.99008	0.180205	1.00168	0.821452	0.98443	0.035322	0.990178	0.0609631
21	ANGPT2B	Angiopoietin-2B	0.99115	0.425803	0.987115	0.411462	0.997864	0.892191	0.984481	0.32193	1.00054	0.972857	0.993802	0.577592
22	ANKRD1	Ankyrin repeat domain 1 (cardiac muscle)	0.997728	0.879128	1.02811	0.190643	0.979513	0.328145	1.01628	0.445322	0.990913	0.666072	1.00934	0.534327
23	ANPEP	Alanyl aminopeptidase Ey	1.01773	0.675702	0.966291	0.564021	1.08033	0.19418	0.958767	0.478763	1.08881	0.152946	1.02572	0.545672
24	APLP2	Amyloid beta (A4) precursor-like protein 2	0.981712	0.15474	1.03319	0.0753812	0.95761	0.0185887	1.00642	0.726693	0.98308	0.351735	1.00782	0.54731
25	AR	Androgen receptor, alpha-1B	1.00297	0.631223	0.998504	0.864679	1.00085	0.92282	1.0051	0.561141	0.994277	0.511841	0.996388	0.559587
26	ARNTL	Aryl hydrocarbon receptor nuclear translocator-like	1.01149	0.222032	0.993816	0.638578	1.01332	0.317032	1.00966	0.466932	0.997411	0.844522	0.995608	0.637807
27	ARNTL2	Aryl hydrocarbon receptor nuclear translocator-like2	0.997818	0.780718	0.997114	0.794742	0.997482	0.820297	0.998153	0.867727	0.996444	0.748388	0.996782	0.68126
28	ARPC1B	Actin related protein 2/3 complex, subunit 1B	0.983945	0.301137	1.04924	0.030475	0.957078	0.0480926	1.01157	0.603193	0.992721	0.741121	1.02059	0.193245
29	ATP1B1	ATPase, Na+/K+ - transporting, beta 1 subunit	0.974384	0.132498	0.992893	0.769502	0.975271	0.304113	0.973497	0.270374	0.994705	0.827247	0.993795	0.717731
30	AZIN1	Ornithine decarboxylase antizyme inhibitor	1.00841	0.787965	1.00739	0.867207	0.994726	0.904424	1.02229	0.616832	0.980235	0.650375	0.993719	0.839677
31	BACT	BACT	0.999899	0.994789	0.99737	0.903625	0.9942	0.788924	1.00563	0.79604	0.986034	0.517597	0.991689	0.587001
32	BACT	BACT	1.022	0.00677588	1.02667	0.0201696	1.00991	0.382049	1.03423	0.00305855	1.00253	0.822968	1.01452	0.0716765
33	BMPER	BMP-binding endothelial regulator precursor	0.998912	0.858466	1.00276	0.749124	0.997702	0.791105	1.00012	0.988517	1.00033	0.969556	1.00154	0.800217
34	Bu-1b	Bu-1b	0.996772	0.824799	0.984007	0.435291	0.985614	0.483129	1.00806	0.697678	0.962101	0.0622193	0.972992	0.0616584
35	CAB2	CAB2	0.996967	0.692698	0.991215	0.414763	1.00701	0.520611	0.98702	0.227159	1.0113	0.300672	1.0012	0.875211
36	CAB2	CAB2	0.997161	0.726541	0.987183	0.261362	0.999382	0.957322	0.994944	0.65788	0.991586	0.461614	0.989382	0.187984
37	CAMK2G	calcium/calmodulin-dependent protein kinase, CaM kinase II gamma	0.995456	0.789987	0.991765	0.731633	1.00525	0.828232	0.985762	0.552187	1.01137	0.639376	1.00152	0.929381
38	CASQ2	Calsequestrin 2 (cardiac muscle)	1.00045	0.955129	1.00732	0.518253	0.997762	0.842531	1.00314	0.780844	1.00191	0.865498	1.00461	0.564215
39	CCL16	Chemokine K203 precursor	1.03293	0.170532	1.04366	0.201083	1.00858	0.797978	1.05786	0.0927306	0.995036	0.88142	1.01906	0.424043
40	CCL5	Chemokine ligand 5	1.0061	0.490025	0.996209	0.760163	0.998081	0.877403	1.01418	0.258664	0.980398	0.112568	0.988272	0.180807
41	CCND1	Cyclin D1	1.0001	0.986529	1.00781	0.352073	0.991118	0.285935	1.00916	0.275324	0.989787	0.219725	0.99876	0.833309
42	CCR2	Chemokine Receptor 2	0.991825	0.141672	1.00231	0.770369	0.979515	0.00910553	1.00429	0.587292	0.977589	0.00428092	0.989876	0.0694903
43	CCR5	Chemokine Receptor 5	0.990449	0.278936	1.02715	0.0331228	0.975621	0.0495109	1.0055	0.661211	0.996623	0.787209	1.01177	0.18688
44	CCR9	Chemokine Receptor 9	1.00379	0.705701	1.00785	0.579301	1.00278	0.846268	1.00482	0.732713	1.00581	0.681607	1.00683	0.493379
45	CD36	CD36 antigen (collagen type 1 receptor)	1.00342	0.461876	1.00433	0.509884	0.995888	0.529557	1.011	0.095775	0.989314	0.101935	0.996796	0.488393
46	CD3D	CD3 glycoprotein	1.00033	0.965533	1.00664	0.540043	0.989482	0.327879	1.0113	0.298649	0.984928	0.160285	0.995726	0.574749
47	CD3D	CD3 glycoprotein	0.999056	0.923513	1.01485	0.289772	0.9911	0.520714	1.00707	0.612442	0.998753	0.928697	1.00677	0.492866
48	CDC2	Cyclin-dependent kinase 1; p34 protein kinase	0.996488	0.615854	1.0089	0.374767	0.980239	0.0443344	1.013	0.192002	0.976269	0.0154084	0.992453	0.283016
49	Cdc42	CDC42 effector protein 4 (RHO GTPase binding)	1.00092	0.851285	0.995615	0.524018	0.999475	0.939295	1.00237	0.731882	0.992748	0.291367	0.994181	0.234087
50	CDK2AP1	CDK2-associated protein 1	0.994274	0.415079	1.01384	0.168146	0.979485	0.0384063	1.00928	0.354488	0.983911	0.106079	0.998767	0.861125
51	CDKN1B	cyclin-dependent kinase inhibitor (p27, kip1)	0.993158	0.315243	1.01879	0.0528519	0.980784	0.0436923	1.00569	0.554101	0.993568	0.500735	1.0061	0.373572
52	CGN	Cingulin	1.00074	0.924707	1.01094	0.321533	0.986097	0.202438	1.01558	0.159242	0.981588	0.0910129	0.996154	0.619539
53	CHICK DNA	CHICK DNA	1.01016	0.425777	0.998255	0.922565	1.01082	0.548685	1.0095	0.598244	0.999563	0.980582	0.998912	0.931511
54	CHICK DNA	CHICK DNA	1.00353	0.768633	1.01914	0.264692	0.99096	0.592826	1.01627	0.342041	0.993754	0.712036	1.00637	0.597214
55	CIP 1	cdk inhibitor CIP 1 (p21)	0.994113	0.302643	1.00496	0.541082	0.97786	0.00600601	1.01063	0.191746	0.972365	0.00061386	0.988532	0.0445656
56	CKMT2	Creatine kinase, mitochondrial 2	0.996592	0.824189	1.02236	0.309346	0.981784	0.3978	1.01162	0.594878	0.992198	0.718529	1.00716	0.642259
57	CLDN19	Claudin_19	1.00317	0.488023	1.00714	0.271128	0.997094	0.652839	1.00929	0.153676	0.994973	0.437901	1.00104	0.820671
58	CLDN22	Claudin_22	1.00153	0.81954	1.01062	0.266367	0.990834	0.332402	1.01234	0.196775	0.989142	0.250651	0.99982	0.978883
59	CLDN24	Claudin_24	0.999037	0.895408	1.02235	0.0327037	0.976763	0.0237427	1.02182	0.0367463	0.977271	0.0263682	0.999556	0.951378
60	CMF1	Cardiac Muscle Factor 1	0.991546	0.458432	1.00441	0.785833	0.974831	0.116131	1.00855	0.599173	0.97083	0.0682754	0.987478	0.271435
61	CNDP2	CNDP dipeptidase 2 (metallopeptidase M20 family)	1.04495	0.0234097	1.00343	0.900167	1.02202	0.424016	1.06839	0.016229	0.959876	0.133869	0.981411	0.330189
62	COUP-TFII	Nuclear Receptor Subfamily 2, group F, member 2	0.996975	0.665066	0.984157	0.107442	1.0058	0.559277	0.988229	0.232131	1.00165	0.867439	0.992865	0.306777
63	COX 10	COX 10 homolog, Cytochrome c oxidase assembly protein, haem A	0.997647	0.756613	0.995505	0.674963	1.00026	0.980431	0.995037	0.64352	1.00073	0.945795	0.998116	0.803761
64	CPT1A	Carnitine palmitoyltransferase I A (liver)	1.0083	0.272697	1.02256	0.0403882	1.00053	0.960061	1.01613	0.135345	1.00687	0.520642	1.01468	0.0558993
65	CPT1A	carnitine palmitoyltransferase 1A	0.977498	0.138193	1.01353	0.537235	0.96648	0.116978	0.98864	0.598445	0.990817	0.670244	1.00211	0.890869
66	cRac1B	cRac1B	0.992615	0.342668	1.01546	0.16152	0.975846	0.026021	1.00967	0.379171	0.981439	0.0874617	0.998303	0.827795
67	CRAT	carnitine acetyltransferase	0.992263	0.623468	0.995539	0.842853	0.993363	0.766666	0.991164	0.692073	0.99775	0.920036	0.996644	0.832871
68	CS	ATP citrate synthase	1.0414	0.138586	0.957066	0.251526	1.08018	0.0444371	1.00401	0.916621	1.02967	0.444586	0.9927	0.788742
69	CTGF	Connective Tissue Growth Factor	1.02968	0.0632361	1.04382	0.0528349	1.00215	0.922478	1.05795	0.0111842	0.988765	0.608852	1.01592	0.314562
70	CTNNB1	Catenin, beta 1	1.00455	0.383028	0.99885	0.875691	1.00044	0.952906	1.00868	0.240653	0.990686	0.205405	0.99476	0.313973
71	CXCR1	Putative CXCR1 isoform I and II, Interleukin 8 receptor	0.98603	0.275215	0.983925	0.373149	0.991436	0.63771	0.980654	0.282722	0.994739	0.771975	0.989314	0.403399
72	CXCR4	Chemokine Receptor 4	0.993009	0.266882	1.01265	0.159622	0.983787	0.0678969	1.00232	0.79537	0.993933	0.495576	1.00325	0.60722
73	CYGB	Cytoglobin	1.02973	0.0850374	1.06875	0.00592021	1.00735	0.760204	1.0526	0.033333	1.0228	0.347733	1.04552	0.00911199
74	DBH	Dopamine beta-hydroxylase	1.0221	0.217027	1.03165	0.213316	1.01466	0.56073	1.02959	0.244073	1.01668	0.508212	1.02414	0.177973
75	DCN	Decorin precursor	0.991076	0.456516	0.948961	0.00221281	1.01241	0.466165	0.970188	0.0753815	0.990261	0.563286	0.969391	0.0102347
76	DES	Desmin	1.02674	0.0982155	0.945756	0.0135422	1.0449	0.0512946	1.00888	0.693742	0.979522	0.357347	0.962494	0.0168885
77	DIO1	Deiodinase, iodothyronine, type I	1.00445	0.553781	0.986082	0.186325	1.01578	0.139828	0.993229	0.521183	1.00848	0.425425	0.997217	0.709898
78	DIO2	Deiodinase Type 2	1.00982	0.283266	1.03268	0.0129587	0.999715	0.982349	1.02003	0.124086	1.01212	0.349779	1.02235	0.0157016
79	ECE1	Endothelin converting enzyme 1	0.99514	0.693683	1.01611	0.361293	0.984316	0.366496	1.00608	0.728883	0.994126	0.736309	1.00506	0.683409
80	EDN1	Endothelin-1	0.995271	0.489552	1.01997	0.0419815	0.979202	0.031162	1.0116	0.235322	0.987293	0.192095	1.0035	0.612552
81	EDNRA	Endothelin receptor type A	0.987534	0.204781	1.01558	0.26908	0.963076	0.00745822	1.01262	0.369837	0.965889	0.0134938	0.990418	0.33029
82	EDNRB2	Endothelin receptor B subtype 2	0.985645	0.141681	0.966573	0.0149019	0.994126	0.671457	0.977236	0.0981244	0.983284	0.225326	0.974889	0.0100585
83	EF2	Elongation factor 2	1.01255	0.55807	0.957497	0.149951	1.05187	0.0938968	0.974704	0.395114	1.0333	0.277111	0.994677	0.802112
84	EF2	Elongation factor 2	1.00787	0.740265	0.946596	0.101436	1.0527	0.125208	0.964939	0.286146	1.03269	0.336286	0.988704	0.630891
85	EFNB2	Ephrin-B2	1.00613	0.373161	1.01487	0.132426	1.00006	0.995476	1.01225	0.210744	1.00264	0.785402	1.00874	0.207849
86	EGFR	Epidermal growth factor receptor	0.971789	0.0335262	0.981452	0.323798	0.973929	0.164252	0.969655	0.104921	0.985775	0.450139	0.983611	0.218371
87	EGFR	Epidermal growth factor alpha receptor	0.996447	0.613002	0.998407	0.87259	0.992686	0.460818	1.00022	0.982126	0.990885	0.357609	0.994636	0.444875
88	EGR1	Early growth response 1	0.985077	0.233198	1.00015	0.993407	0.987956	0.497251	0.982206	0.314314	1.006	0.736855	1.00307	0.808102
89	EHHADH	enoyl-CoA hydratase/3-hydroxyacyl-CoA dehydrogenase	1.00872	0.454299	0.977725	0.17006	1.01966	0.235409	0.997883	0.897102	0.999065	0.954555	0.98834	0.311928
90	ELN	Tropoelastin	0.994084	0.540019	0.994594	0.692347	1.00166	0.903716	0.986567	0.323647	1.00981	0.475978	1.00217	0.82243
91	ELN	Elastin	0.985538	0.104117	1.00007	0.995289	0.977492	0.0726639	0.99365	0.614537	0.983809	0.197514	0.991909	0.364006
92	ENG	Endoglin	1.00623	0.758429	1.03321	0.253203	0.992038	0.779555	1.02063	0.474886	1.00427	0.88142	1.01864	0.360878
93	ENO1	Enolase 1 (alpha)	0.931385	0.00503311	0.968846	0.374055	0.935998	0.0638687	0.926795	0.0333558	0.978464	0.540779	0.973647	0.288896
94	ENO2	phosphopyruvate hydratase	0.938983	0.000181895	0.993616	0.784271	0.934998	0.00434178	0.942985	0.0125545	0.985201	0.524004	0.989403	0.521191
95	EPAS1	Endothelial PAS domain protein 1	0.996378	0.85212	1.01132	0.682582	0.978419	0.428316	1.01467	0.596972	0.975193	0.361913	0.993092	0.721893
96	EPHX2	Epoxide hydrolase 2, cytoplasmic	1.0119	0.123974	0.988902	0.302998	1.02405	0.0294763	0.999897	0.992366	1.01279	0.240888	1.00078	0.919058
97	FAS	TNF receptor superfamily (Fas Ligand)	0.993512	0.414477	1.01509	0.184654	0.974713	0.0237455	1.01267	0.264481	0.97704	0.0401353	0.995884	0.605009
98	FBP1	fructose-1,6- biphosphatase 1 (F1,6 BPase)	1.03344	0.0834505	0.971038	0.273398	1.06566	0.0182488	1.0022	0.934575	1.03252	0.233044	1.00131	0.944957
99	FH	fumarate hydratase	1.01301	0.354207	1.01515	0.452694	1.02747	0.172532	0.998765	0.950285	1.04431	0.0300783	1.02963	0.0395803
100	FIGF	C-fos induced growth factor (vascular endothelial growth factor D)	1.00262	0.741565	1.00374	0.738118	0.999462	0.961898	1.00578	0.60498	0.997439	0.819093	1.00059	0.940925
101	FIH1	Factor Inhibiting Hif	0.983107	0.0580557	1.00942	0.45935	0.975099	0.0473808	0.991181	0.484664	0.993044	0.581977	1.0012	0.89333
102	FLK1	Vascular endothelial growth factor receptor 2	1.00021	0.98409	1.00528	0.719805	1.00105	0.943298	0.99937	0.965762	1.00697	0.636416	1.00612	0.55665
103	FLT1	Fms-related tyrosine kinase 1 (vascular endothelial growth factor)	1.00217	0.758618	1.00986	0.326857	0.995279	0.635946	1.00911	0.364192	0.996009	0.689027	1.00291	0.681194
104	FSCN1	Fascin 1 (actin-bundling protein)	0.997726	0.755879	1.01734	0.0986027	0.979828	0.0496325	1.01595	0.126758	0.981173	0.0665673	0.999092	0.901829
105	FSTL1	Follistatin-like 1	1.0031	0.752388	0.99103	0.514674	1.01386	0.323742	0.992463	0.583226	1.0124	0.373256	1.00166	0.865255
106	G6PC2	Glucose-6-phosphatase (G-6-Pase)	1.0138	0.372632	0.998026	0.927836	1.02482	0.260411	1.00289	0.894129	1.01984	0.366137	1.00887	0.566291
107	Gal-1	Galinacin 1 alpha	0.974029	0.00414961	1.02062	0.11532	0.953349	0.000250032	0.995158	0.706376	0.977738	0.081111	0.998947	0.908379
108	Gal-1	Galinacin 1 alpha	0.988097	0.0910603	1.03265	0.00144941	0.961959	0.000129108	1.01494	0.138525	0.978742	0.0322717	1.00533	0.451858
109	Gal-2	Gallinacin 2	1.02285	0.25382	1.05628	0.0500061	1.00365	0.897241	1.04243	0.134737	1.01698	0.545721	1.03645	0.068725
110	GALT	galactose-1-phosphate uridyltransferase	1.00581	0.525358	0.987683	0.336282	1.01903	0.142975	0.992762	0.573642	1.01382	0.285929	1.00067	0.941449
111	GAPDH	Glyceraldehyde-3-phosphatase dehydrogenase	0.944582	0.094455	0.864244	0.00262258	1.01451	0.764406	0.879467	0.00796392	0.996955	0.949397	0.928227	0.0292048
112	GAPDH	Glyceraldehyde-3-phosphatase dehydrpgenase	0.945078	0.0914143	0.891731	0.0156029	1.00599	0.89929	0.887859	0.0121114	1.01037	0.826748	0.949197	0.119108
113	GAPDH	Glyceraldehyde-3-phosphatase dehydrogenase	0.974	0.317394	0.960408	0.278408	1.00959	0.797635	0.939664	0.0954313	1.03188	0.399513	0.995505	0.864114
114	GAPDH	glyceraldehyde 3-phosphate dehydrogenase	0.968579	0.323683	0.95182	0.280485	0.9949	0.910938	0.942953	0.199436	1.00425	0.926011	0.977684	0.485196
115	GAPDH	glyceraldehyde 3-phosphate dehydrogenase	0.964047	0.218626	0.963182	0.37247	0.986366	0.744004	0.942234	0.157659	1.00829	0.84423	0.985481	0.622686
116	GATA4	GATA-4 binding protein 4	1.00744	0.445952	1.02376	0.0872728	0.990035	0.46549	1.02515	0.0706184	0.988697	0.407483	1.00608	0.533216
117	GBE1	Glycogen branching enzyme	0.994486	0.673611	0.999203	0.965668	0.995811	0.821032	0.993162	0.711207	1.00187	0.919884	1.00053	0.967529
118	GCK	glucokinase	1.012	0.280947	0.993416	0.672295	1.01931	0.223005	1.00475	0.761258	1.00781	0.618332	1.00059	0.95732
119	GH	growth hormone 1	1.00069	0.924436	0.981282	0.0670565	1.00987	0.344101	0.991601	0.4114	0.999356	0.950069	0.990274	0.179487
120	GHITM	Growth hormone-inducible transmembrane protein	1.00149	0.861079	0.990466	0.425928	1.01122	0.353976	0.991855	0.496597	1.0098	0.417569	1.00009	0.991825
121	GHR	growth hormone receptor	0.997831	0.885358	0.985618	0.495812	1.01122	0.601179	0.984615	0.465777	1.01225	0.56735	0.99885	0.938819
122	GHR	growth hormone receptor (GHR)	1.01069	0.258845	0.984894	0.253057	1.0264	0.050972	0.995224	0.71897	1.01574	0.240941	1.0002	0.983191
123	GHRH	growth hormone-releasing hormone (GHRH)	0.998556	0.861418	0.998905	0.925235	1.00622	0.596207	0.990952	0.436987	1.01429	0.225635	1.00657	0.429211
124	GHRHR	Growth hormone releasing hormone receptor	1.01834	0.256585	0.984396	0.487213	1.03825	0.0979411	0.998807	0.957913	1.02327	0.309701	1.00365	0.82003
125	GLUD1	glutamate dehydrogenase 1	1.00141	0.930999	0.961561	0.0865603	1.00804	0.725641	0.994816	0.819759	0.974342	0.254985	0.967927	0.0451839
126	GLUL	glutamine synthetase	0.992124	0.636781	0.984102	0.497527	1.01415	0.552055	0.970577	0.206715	1.02828	0.238319	1.00595	0.723296
127	GMCSF	Granulocyte-macrophage colony-stimulating factor	0.997938	0.781101	0.99966	0.974323	0.988682	0.279138	1.00728	0.490127	0.981207	0.0717606	0.990391	0.194358
128	GPD2	Glycerol-3-phosphate dehydrogenase 2	0.998765	0.885448	0.997777	0.854238	1.01635	0.181127	0.981479	0.122961	1.03323	0.0073244	1.01535	0.0766138
129	GPI	Glucose phosphate isomerase	0.99294	0.632205	0.994477	0.791438	1.00479	0.819166	0.981223	0.365483	1.01837	0.384731	1.00636	0.668666
130	GPI	glucose-6-phosphate isomerase	0.999706	0.968169	0.988649	0.273307	1.01074	0.305297	0.988791	0.279519	1.01059	0.311989	0.999556	0.952252
131	GSK3B	glycogen synthase kinase-3 beta	0.974853	0.0260533	0.99596	0.799206	0.986188	0.382879	0.963648	0.0205856	1.01926	0.231717	1.00754	0.509686
132	GYS1	glycogen synthase 1 (muscle)	1.00069	0.966425	0.972992	0.241408	1.01321	0.573885	0.988329	0.615064	0.997494	0.914412	0.985167	0.365614
133	GYS1	glycogen synthase 2 (liver)	1.00631	0.572262	1.00354	0.822294	1.00829	0.599936	1.00433	0.78391	1.0075	0.634867	1.00552	0.6209
134	HA	HA	0.989136	0.145683	0.997466	0.811148	0.983238	0.110425	0.99507	0.639864	0.985611	0.170253	0.991524	0.257652
135	HADH	3-hydroxyacyl-CoA dehydrogenase	0.99487	0.71292	1.0084	0.674432	0.984829	0.441318	1.00501	0.800041	0.988142	0.545789	0.99822	0.898831
136	HAGH	hydroxyacylglutathione hydrolase	1.01352	0.445415	0.963142	0.131931	1.05087	0.0468648	0.977494	0.360545	1.03544	0.162234	0.998635	0.938244
137	HAND1	Heart and neural crest derivatives expressed 1	1.0034	0.636517	1.0134	0.189252	0.997316	0.791356	1.00952	0.349241	1.00115	0.909584	1.00726	0.312919
138	HAND2	Heart and neural crest derivatives expressed 2	0.994158	0.380152	1.02651	0.0064684	0.97184	0.00276245	1.01699	0.0757738	0.980935	0.0421166	1.00346	0.606534
139	HBA2	Hemoglobin, alpha 2	0.986921	0.189234	0.990384	0.495247	0.996049	0.779787	0.977876	0.114941	1.00879	0.536662	0.999543	0.963796
140	HBAD	Hemoglobin, alpha 2	1.02207	0.123443	1.03184	0.117795	1.0088	0.661279	1.03551	0.0818156	1.00523	0.794306	1.01845	0.19675
141	HBB	Hemoglobin beta	1.01444	0.285803	1.0195	0.306616	1.02913	0.134209	0.999955	0.998095	1.04924	0.0115292	1.03426	0.0118182
142	HBE1	Hemoglobin subunit, epsilon 1	0.987002	0.109877	1.00843	0.46731	0.982688	0.131208	0.991335	0.451223	0.999633	0.974839	1.00402	0.622855
143	HBG1	Hemoglobin, Gamma A	0.999335	0.94115	1.00786	0.542227	0.990762	0.46861	1.00798	0.531851	0.990638	0.459443	0.99921	0.930139
144	HBZ	Hemoglobin, zeta	0.984527	0.511675	1.02392	0.481882	0.976248	0.474433	0.992877	0.83149	1.00677	0.84088	1.01531	0.522661
145	HDGF	Hepatoma-derived growth factor	1.00696	0.459884	0.984573	0.240561	1.01222	0.359005	1.00173	0.896326	0.994884	0.698491	0.989718	0.270949
146	HGBA	Probable hemoglobin and hemoglobin-haptoglobin binding protein 3 precursor	1.00932	0.341942	1.03238	0.0215753	0.998576	0.917749	1.02019	0.148296	1.01051	0.449083	1.02139	0.0308565
147	HIF1A	Hypoxia-inducible factor 1, alpha subunit (basic)	0.973942	0.00416826	0.98199	0.160753	0.978991	0.101521	0.968918	0.0151857	0.992198	0.544976	0.987081	0.155878
148	HK1	hexokinase 1	0.972846	0.521183	0.997681	0.969509	0.963321	0.538042	0.982466	0.770607	0.97824	0.716927	0.987916	0.776859
149	HK2	Hexokinase 2	1.01345	0.176397	1.0138	0.325747	1.00305	0.827946	1.02397	0.0897452	0.993079	0.618727	1.00338	0.731558
150	HMGR	3-hydroxy-3-methylglutaryl-CoA reductase	0.945894	4.24361e-05	0.975775	0.195587	0.945643	0.0033819	0.946146	0.00369281	0.975254	0.186109	0.975518	0.0647211
151	HMOX1	Heme oxygenase (decycling) 1	0.998438	0.871331	0.99436	0.678369	1.00569	0.677632	0.99124	0.519202	1.00885	0.51855	1.00158	0.870212
152	HNF1A	hepatocyte nuclear factor 1alpha	1.001	0.885048	0.995436	0.638582	0.99569	0.657591	1.00633	0.517289	0.984907	0.119376	0.990158	0.151807
153	HOXA13	Homeobox A13	1.00862	0.285508	1.00345	0.761262	1.00879	0.440647	1.00844	0.459232	1.00381	0.737736	1.00363	0.651579
154	HOXA3	Homeobox A3	1.03511	0.240896	1.07183	0.0936563	1.01548	0.715339	1.05511	0.191287	1.03157	0.451722	1.05151	0.0839924
155	HSPE1	Heat shock 10kDa protein 1	0.976967	0.281462	0.899036	0.000572664	0.988889	0.71472	0.965189	0.246947	0.921113	0.00756474	0.910007	1.78938e-05
156	HYOU1	Hypoxia up-regulated 1	0.992353	0.642563	0.986691	0.566826	1.00557	0.81215	0.979307	0.37159	1.01316	0.576327	0.999834	0.99211
157	ICAM-1	Intercellular adhesion molecule 1	1.00607	0.334902	1.00489	0.58019	0.996061	0.654883	1.01618	0.0700366	0.985003	0.0890533	0.994898	0.415728
158	ID2	Inhibitor of DNA binding 2, dominant negative helix-loop-helix protein	1.00095	0.938711	1.02645	0.139074	0.98646	0.434456	1.01565	0.378219	0.996948	0.860853	1.01159	0.351349
159	IDH2	isocitrate dehydrogenase (NADP+), soluble	0.963663	0.213976	0.996312	0.930696	0.95112	0.235725	0.97637	0.57041	0.970547	0.477354	0.983345	0.574324
160	IDH3A	isocitrate dehydrogenase 3 (NAD+) alpha	1.00814	0.606358	1.01115	0.617797	1.01746	0.436154	0.998906	0.960703	1.02993	0.185066	1.02049	0.197799
161	IER5	Immediate early response 5	1.00433	0.57581	1.00822	0.452698	1.00148	0.892002	1.00718	0.511331	1.00252	0.817357	1.00537	0.4871
162	IFN	Interferon Gamma	0.986187	0.0737923	0.998504	0.891218	0.98583	0.193962	0.986544	0.217489	0.997777	0.839319	0.998137	0.81027
163	IFNA	Interferon type B precursor	0.997975	0.693253	0.991194	0.222981	1.00263	0.7193	0.993345	0.355925	1.00046	0.949478	0.995815	0.412405
164	IFNA2	Interferon alpha-A precursor	0.993153	0.383872	1.00866	0.439637	0.981219	0.0899158	1.00523	0.639847	0.984566	0.163733	0.99654	0.660182
165	IFNAR2	Interferon (alpha, beta and omega) receptor 2	0.997201	0.610242	0.984184	0.0410829	1.00829	0.288729	0.986231	0.0754262	1.0062	0.427173	0.995125	0.374794
166	IFNG	Interferon gamma precursor (IFN-gamma)	0.993093	0.459101	1.00787	0.551353	0.980145	0.131597	1.00621	0.63709	0.981758	0.162894	0.994732	0.570141
167	IFNGR2	Interferon gamma receptor 2	0.98607	0.0558365	1.00431	0.677732	0.98153	0.0722203	0.990631	0.362948	0.995077	0.633428	0.999681	0.965382
168	IGF1	Insulin-like growth factor I precursor (Somatomedin)	1.00786	0.393245	0.998656	0.917058	1.00351	0.786866	1.01222	0.348727	0.990055	0.439272	0.994346	0.53405
169	IGF2BP3	Insulin-like growth factor 2 mRNA binding protein 3	0.993608	0.61384	1.02542	0.16318	0.982622	0.329633	1.00472	0.793391	1.00287	0.873418	1.01408	0.271666
170	IGFBP1	Insulin-like growth factor binding protein 1	0.993173	0.454641	1.00378	0.770731	0.976066	0.0622459	1.01058	0.416747	0.969498	0.0173503	0.986493	0.138321
171	IGFBP2	Insulin-like growth factor binding protein 2	0.993227	0.453141	0.983523	0.195253	1.00763	0.553058	0.979031	0.0987989	1.01225	0.34199	0.997784	0.806639
172	IL10	Interleukin 10	0.992607	0.351094	1.01013	0.370341	0.967378	0.00343365	1.0185	0.104062	0.959437	0.000275423	0.984457	0.0496738
173	IL10RA	Interleukin 10 receptor, Alpha	0.995672	0.497383	1.00005	0.995318	0.99281	0.426394	0.998542	0.870948	0.994312	0.527951	0.997176	0.657516
174	IL11RA	Interleukin 11 receptor, alpha	0.99902	0.846796	0.991985	0.262768	0.996202	0.59617	1.00185	0.797341	0.986397	0.0572133	0.989183	0.0329248
175	IL12RB2	Interleukin 12 receptor beta 2	1.00095	0.900306	1.01983	0.0679199	0.991247	0.414613	1.01075	0.318658	1.00015	0.988571	1.00995	0.192177
176	IL13	Interleukin 13	0.992132	0.566334	1.03392	0.0867267	0.965895	0.0771457	1.01908	0.329617	0.979964	0.297839	1.00658	0.632092
177	IL13RA2	Interleukin 13 Receptor Alpha 2	0.995701	0.536921	1.00173	0.861273	0.996567	0.727374	0.994836	0.599752	1.00347	0.725626	1.0026	0.710107
178	IL15	Interleukin 15	1.00956	0.602647	0.966365	0.185999	1.03201	0.223202	0.987595	0.628954	1.00982	0.705182	0.987854	0.503606
179	IL17R	Interleukin 17 Receptor	0.999764	0.96913	0.996706	0.702817	0.994215	0.502382	1.00534	0.537841	0.985672	0.0959851	0.991174	0.147868
180	IL18	Interleukin 18	1.00483	0.661715	1.03716	0.0197752	0.987091	0.404544	1.02289	0.147017	1.00086	0.955932	1.01885	0.0908632
181	IL1B	Interleukin 1 beta	0.989316	0.0878549	1.02051	0.0222869	0.979546	0.0200758	0.999183	0.926367	1.00045	0.959321	1.01043	0.0991487
182	IL1B	Interleukin-1 beta	0.994527	0.658246	1.01701	0.336711	0.975218	0.153323	1.01422	0.421149	0.977901	0.203342	0.997266	0.825133
183	IL-1B	interleukin-1 beta	0.985121	0.0170796	1.00444	0.613728	0.970493	0.000723502	0.99997	0.997321	0.974835	0.00399811	0.989526	0.0914298
184	IL1R1	Interleukin 1 Receptor Type 1	1.01244	0.609756	1.02563	0.460217	0.987844	0.721016	1.03765	0.28103	0.976397	0.485719	1.00071	0.976637
185	IL2	Interleukin 2	0.982445	0.0325199	1.00814	0.487342	0.968883	0.00711294	0.996196	0.743887	0.9805	0.0922663	0.994222	0.48273
186	IL2	IL-2 precursor	0.992669	0.547661	0.999259	0.965711	0.986641	0.440954	0.998732	0.941068	0.987163	0.454399	0.993196	0.57376
187	IL2RA	Interleukin 2 receptor, alpha	1.00084	0.929855	1.03613	0.00843296	0.989744	0.440374	1.01205	0.374835	1.01329	0.324347	1.02465	0.010376
188	IL3	Interleukin 3	1.02616	0.00327996	1.05366	2.97579e-05	1.01607	0.196319	1.03633	0.00403686	1.03306	0.00870763	1.04331	1.88111e-06
189	IL4	Interleukin 4	1.00386	0.478246	1.00162	0.833301	0.998782	0.874341	1.00896	0.245368	0.991517	0.267299	0.996554	0.525454
190	IL5	Interleukin 5	1.01795	0.0350917	1.01204	0.312161	1.01879	0.117105	1.01712	0.152098	1.0137	0.251553	1.01287	0.129201
191	IL6	Interleukin 6	0.992523	0.297551	0.989321	0.291958	0.995838	0.682017	0.98922	0.287431	0.995939	0.689342	0.992625	0.304117
192	IL7	Interleukin-7	1.00465	0.525549	1.01223	0.237149	1.00265	0.798967	1.00666	0.518849	1.00819	0.426968	1.01021	0.159249
193	IL8	Interleukin 8	0.981747	0.0325433	1.00562	0.644516	0.97538	0.0407375	0.988156	0.326634	0.992618	0.541447	0.999092	0.915894
194	IL8	Interleukin 8	0.979153	0.00469458	1.02092	0.048012	0.96612	0.00104167	0.992361	0.465973	0.993926	0.55933	1.00733	0.321259
195	INHBA	Inhibin, beta A	0.993623	0.438137	1.00759	0.51432	0.981304	0.105994	1.0061	0.599447	0.982759	0.134619	0.995091	0.54988
196	INSR	Insulin receptor	0.999542	0.953455	0.983073	0.120283	1.01653	0.13599	0.982837	0.115173	1.01677	0.130367	0.999785	0.977867
197	IRF1	Interferon regulatory factor 1	0.98144	0.211848	1.02274	0.2892	0.967224	0.116628	0.995865	0.844981	0.993327	0.751917	1.00792	0.598511
198	IRF10	Interferon regulatory factor 10	1.00111	0.924502	1.03831	0.0240655	0.97708	0.162815	1.02574	0.126291	0.989053	0.507075	1.01338	0.257561
199	IRF2	Interferon regulatory factor 2	0.994966	0.858047	0.952565	0.223864	1.02629	0.515612	0.964599	0.366709	1.01349	0.737096	0.982555	0.532882
200	IRF3	Interferon regulatory factor 3	0.994604	0.686545	1.01825	0.340477	0.9722	0.137769	1.01752	0.35984	0.972891	0.147973	0.995311	0.726091
201	IRF4	Interferon regulatory factor 4	1.06162	0.0163145	1.07603	0.0366238	1.02545	0.475677	1.09907	0.00704678	1.00396	0.909978	1.03937	0.117662
202	IRF6	Interferon regulatory factor 6	1.00902	0.423883	0.968645	0.045537	1.02564	0.111454	0.992666	0.642861	1.00083	0.9584	0.984607	0.167621
203	IRF8	Interferon regulatory factor 8	0.993846	0.56126	0.997211	0.851863	0.994655	0.719293	0.993037	0.640451	0.998836	0.937676	0.99802	0.852179
204	IRP	Iron regulatory protein	1.00222	0.84736	0.924196	2.10196e-06	1.04157	0.0128363	0.964351	0.026406	0.998206	0.912019	0.960488	0.000531708
205	IRX1	Iroquois homeobox protein 1	0.998461	0.875141	1.03719	0.00877265	0.965407	0.0118038	1.03265	0.0207616	0.969653	0.0266831	1.00285	0.771006
206	IRX2	Iroquois homeobox protein 2	1.0094	0.259493	1.02169	0.06761	1.00101	0.931711	1.01787	0.130978	1.00476	0.68539	1.01319	0.114842
207	IRX4	Iroquois homeobox protein 4	0.994516	0.47252	1.00422	0.697352	0.981163	0.0796834	1.00805	0.458884	0.977433	0.0356379	0.990734	0.224355
208	JAK2	Janus Tyrosine Kinase2	1.01781	0.457921	1.04206	0.220946	0.996005	0.905209	1.04009	0.242854	0.997895	0.949981	1.01974	0.411171
209	JAM3	junctional adhesion molecule 3	0.996181	0.577254	1.00443	0.649163	0.982452	0.0689542	1.0101	0.30079	0.976932	0.0167403	0.990583	0.168679
210	JUN	Transcription factor AP-1	0.991785	0.183226	1.00208	0.810631	0.981477	0.0323075	1.0022	0.79947	0.98135	0.0307798	0.991662	0.175237
211	KCNA3	Potassium voltage-gated channel shaker-related	1.00614	0.320636	0.998573	0.869867	1.00636	0.466483	1.00592	0.498437	0.999023	0.910429	0.998795	0.845088
212	KCND3	Potassium voltage-gated channel, Shal-related subfamily, family 3	1.01319	0.269496	1.03108	0.0686507	1.00092	0.956355	1.0256	0.132199	1.00626	0.709646	1.01859	0.120843
213	KCNG2	Potassium voltage-gated channel, subfamily G, member 2	1.00094	0.918986	0.998656	0.91902	1.00662	0.616087	0.995305	0.720772	1.01001	0.448775	1.00432	0.643804
214	KIF3A	Kinesin Family Member 3A	0.996821	0.726273	1.01602	0.216147	0.981365	0.142321	1.01252	0.336277	0.984757	0.231708	1.00026	0.976792
215	LBR	Lamin B receptor	0.985577	0.278909	0.977447	0.229375	0.984748	0.417722	0.986407	0.470472	0.975802	0.196911	0.976621	0.0784285
216	LDHA	L-lactate dehydrogenase A	0.998779	0.926587	1.00652	0.728502	1.00518	0.783431	0.992421	0.684053	1.01946	0.303762	1.01297	0.330112
217	LDHD	Lactate dehydrogenase D	0.999457	0.951457	0.983707	0.193638	1.00637	0.615082	0.992595	0.555958	0.997356	0.833733	0.990508	0.28556
218	LITAF	Lipopolysaccharide-induced tumor necrosis factor-alpha factor homolog	1.01306	0.662444	1.0159	0.706819	0.982966	0.682047	1.04408	0.304086	0.956436	0.288614	0.98572	0.628491
219	LOC425670	glucagon receptor precursor	1.01508	0.292168	1.01102	0.583324	1.01136	0.578085	1.01882	0.350433	1.00361	0.858624	1.0073	0.606988
220	LOC769651	Transforming Growth Factor beta 1	0.997265	0.615756	1.00454	0.556286	0.992471	0.325884	1.00208	0.788737	0.994905	0.509146	0.999709	0.957441
221	LPL	lipoprotein lipase (LPL)	1.04459	0.172418	0.972298	0.533817	1.06899	0.140124	1.02073	0.649401	1.01827	0.688316	0.995022	0.875705
222	MAG1	MAG1	0.99872	0.833852	0.99343	0.444243	0.997655	0.786885	0.999787	0.980144	0.991311	0.311483	0.99237	0.207882
223	MAPK5	Mitogen Activated Protein kinase kinase kinase Kinase 5	0.995976	0.503712	1.01221	0.154206	0.986613	0.116576	1.00543	0.523433	0.993271	0.427333	1.0027	0.653514
224	MAPK9	Mitogen activated Protein Kinase 9 (Stress activated protein kinase)	1.00744	0.44669	1.02229	0.110395	1.00065	0.962396	1.01429	0.303685	1.00855	0.536881	1.0154	0.117635
225	MDH1	malate dehydrogenase 1, NAD	1.00853	0.511361	0.974659	0.160838	1.03497	0.0607551	0.982752	0.341372	1.02645	0.153829	1.00022	0.986454
226	MDH2	Malate dehydrogenase 2, NAD	0.989719	0.342653	0.984136	0.299257	1.00972	0.529948	0.970118	0.0494804	1.02431	0.119422	1.00402	0.712277
227	ME1	malic enzyme 1	1.01522	0.304684	1.02095	0.318984	1.00277	0.894256	1.02782	0.18751	0.996064	0.849542	1.00843	0.568002
228	MGAM	Maltase-glucoamylase, alpha glucosidase	0.98196	0.483868	0.995719	0.908563	0.98867	0.757492	0.975296	0.497554	1.00937	0.799472	1.00252	0.923547
229	MLC-2	Myosin regulatory light chain 2, fast skeletal muscle	0.992005	0.743139	0.991765	0.810948	0.990902	0.791517	0.993108	0.84144	0.989561	0.761516	0.990666	0.701762
230	MMP2	Matrix metalloproteinase 2 (72 kd type IV collagenase)	1.00051	0.909829	1.00408	0.518863	0.995187	0.444708	1.00585	0.355425	0.99343	0.296887	0.998739	0.777945
231	MTPN	Myotrophin	1.00852	0.686275	0.970204	0.308049	1.02821	0.350388	0.989201	0.713893	1.00847	0.776188	0.989149	0.60254
232	MX	Interferon inducible protein	0.995096	0.616257	1.02026	0.145945	0.975611	0.0731562	1.01497	0.280989	0.980697	0.156731	1.00028	0.976938
233	MYBPC3	Myosin binding protein C, cardiac	0.999111	0.889723	1.00476	0.600943	0.995645	0.630516	1.00259	0.77565	0.997798	0.808063	1.00127	0.842927
234	MYH11	Myosin Heavy Chain 11, Smooth muscle cell specific protein	1.0064	0.724371	0.869622	1.04576e-07	1.10335	0.000151125	0.917966	0.000942714	1.04524	0.0861882	0.953398	0.00893357
235	MYH7	Myosin heavy polypeptide 7 cardiac muscle	1.02515	0.0193848	1.0361	0.0179709	1.0203	0.18183	1.03003	0.0474565	1.02631	0.0823197	1.03119	0.00374557
236	MYH7B	Myosin, heavy polypeptide 7B, cardiac muscle	0.997592	0.815267	1.01128	0.44241	0.988148	0.41409	1.00713	0.626483	0.992219	0.592429	1.0017	0.86909
237	MYL4	Myosin, light polypeptide 4, alkali, atrial	0.999552	0.942571	0.990068	0.256229	1.00537	0.541118	0.993767	0.478308	1.00163	0.852631	0.995836	0.501499
238	MYL9	Myosin, light polypeptide 9, regulatory	1.03857	0.0246938	0.925292	0.00117055	1.10116	6.0907e-05	0.979532	0.383014	1.04018	0.0970115	0.981058	0.25464
239	MYLK	Smooth Muscle Myosin Light Chain Kinase Precursor	1.00863	0.0853418	1.00827	0.242201	1.00406	0.565956	1.01322	0.0624555	0.999162	0.90499	1.00371	0.456875
240	NA	NA	0.99468	0.560899	1.01086	0.405143	0.982008	0.162235	1.00751	0.563735	0.985269	0.252951	0.997985	0.825625
241	NCAM1	neural cell adhesion molecule 1	1.00395	0.463162	1.00779	0.31054	0.996047	0.602919	1.01192	0.120255	0.991978	0.289781	0.999854	0.977967
242	NFKB2	Nuclear factor NF-kappa-B p100, light polypeptide gene enhancer in B cells 2	0.99795	0.741722	0.990405	0.270248	1.00362	0.683159	0.992312	0.37706	1.00169	0.848117	0.996029	0.521619
243	NKX2-5	NK2 transcription factor related locus 5	1.04772	0.0611602	1.1149	0.00212313	0.991605	0.810164	1.107	0.00404451	0.998684	0.970034	1.05519	0.0311036
244	NOS2A	Nitric oxide synthase, inducible (macrophage NOS - type II)	0.996187	0.681619	1.00765	0.562673	0.982746	0.186978	1.00981	0.458671	0.98065	0.138593	0.994057	0.522377
245	NOS2A	Nitric oxide synthase inducible (macrophage NOS - type II)	0.989716	0.170523	1.01235	0.249741	0.971388	0.00677643	1.00839	0.433042	0.9752	0.0189694	0.993602	0.394226
246	NOS3	Nitric-oxide synthase , endothelial	1.01222	0.141661	1.02498	0.0351107	1.00898	0.443395	1.01546	0.189002	1.01844	0.117945	1.0217	0.00965279
247	NP	NP	1.00428	0.527872	1.00571	0.549992	0.996127	0.683864	1.0125	0.19316	0.989458	0.266416	0.997549	0.716866
248	NP959225	NP959225	1.00658	0.481007	1.0101	0.44424	0.995303	0.72023	1.01798	0.175365	0.987601	0.342816	0.998788	0.895988
249	NPPA	Atrial natriuretic factor precursor	1.00932	0.227076	1.04669	4.69182e-05	0.988935	0.307536	1.03012	0.00679175	1.00484	0.655901	1.02555	0.00123769
250	NR2F2	Nuclear receptor subfamily 2, group F, member 2	1.00595	0.530209	1.0141	0.295581	1.0041	0.759352	1.00781	0.560927	1.01037	0.44053	1.01223	0.199111
251	NR3C1	Glucocorticoid receptor, nuclear receptor subfamily 3	1.00059	0.933385	1.01597	0.112055	0.989132	0.274419	1.01218	0.22367	0.992838	0.470034	1.00433	0.538235
252	NS	NS	1.0056	0.518787	1.00104	0.932208	1.00048	0.968954	1.01074	0.382505	0.990878	0.453537	0.995946	0.638337
253	NT5C3	5'-nucleotidase, cytosolic III	0.989563	0.126763	1.00774	0.431697	0.972904	0.00502963	1.00651	0.504882	0.974092	0.00716825	0.990775	0.17929
254	NUDT7	Nudix type motif 7, acetyl CoA hydrolase	0.995007	0.576347	0.991346	0.486767	0.994438	0.654342	0.995576	0.723577	0.990212	0.430509	0.990782	0.300325
255	OAS*A	2' 5'-oligo adenylate synthetase A	0.964993	0.0257893	1.15147	1.19389e-09	0.824382	4.05378e-16	1.12959	1.03529e-07	0.840349	1.1876e-13	0.983686	0.303143
256	OCLN	Occludin	1.00192	0.860698	1.00244	0.87498	0.990924	0.555441	1.01304	0.402337	0.980555	0.204588	0.991435	0.431484
257	OGDH	oxoglutarate dehydrogenase	0.998224	0.87809	0.979108	0.200457	1.01715	0.300724	0.979653	0.210619	1.01658	0.315891	0.997674	0.840851
258	P2RX1	ATP-gated ion channel receptor	0.995752	0.644279	0.994856	0.691796	0.991745	0.524049	0.999775	0.986182	0.986869	0.309848	0.990851	0.319337
259	PA	PA	0.974099	0.0223205	1.01294	0.42593	0.947833	0.00106366	1.0011	0.945915	0.959051	0.010052	0.985624	0.204746
260	PAR3	Hypothetical protein	1.00018	0.982028	0.996858	0.774555	0.987867	0.261877	1.01264	0.268177	0.972473	0.011551	0.984587	0.0441225
261	PB1	PB1	1.00609	0.468975	0.998151	0.875905	1.00547	0.645468	1.00672	0.572569	0.996913	0.794533	0.997535	0.768327
262	PB2	PB2	0.99913	0.92467	1.00876	0.502881	0.982246	0.169194	1.0163	0.214343	0.97495	0.0519377	0.99171	0.365705
263	PC	pyruvate carboxylase	1.00313	0.7202	1.00041	0.973348	1.013	0.296605	0.993358	0.590258	1.0202	0.10818	1.01026	0.244522
264	PCK1	phosphoenolpyruvate carboxykinase 1 (PEPCK)	1.05149	0.00497166	1.10655	6.73387e-05	0.990352	0.698552	1.1164	1.53762e-05	0.981609	0.458527	1.04221	0.0204414
265	PDGFA	Platelet-derived growth factor alpha polypeptide	1.00942	0.527876	1.0355	0.0976398	0.990071	0.634857	1.02915	0.172031	0.996174	0.855228	1.01565	0.296415
266	PDGFRA	Platelet-derived growth factor receptor, alpha	1.00582	0.627097	0.985385	0.383697	1.00666	0.694565	1.00498	0.768414	0.987026	0.439499	0.986205	0.245288
267	PDHB	Pyruvate dehydrogenase, beta	0.997847	0.88897	0.991937	0.710731	0.999635	0.986663	0.996062	0.856588	0.995491	0.836082	0.993712	0.682884
268	PDK1	Pyruvate dehydrogenase kinase, isozyme 1	0.996008	0.732206	1.00756	0.648705	0.986129	0.398458	1.00599	0.718173	0.987676	0.453351	0.99757	0.835001
269	PFKFB3	6-phosphofructo-2-kinase (PFK-1) (Fructose -2,6-biphosphatase 3)	1.02089	0.350507	1.0642	0.0472597	1.00298	0.924006	1.03912	0.220148	1.0272	0.390835	1.04554	0.0449702
270	PFKM	6-phosphofructokinase, muscle	1.02363	0.214064	1.08225	0.00378176	0.992729	0.784224	1.05549	0.0435337	1.0179	0.503508	1.04958	0.0112459
271	PFKM	6-phosphofructokinase (PFK-1)	1.00933	0.551381	1.00533	0.81143	1.00576	0.794848	1.01291	0.561702	0.998234	0.936054	1.00177	0.90992
272	PGD	phosphogluconate dehydrogenase	0.991577	0.479073	1.00143	0.932245	1.00756	0.655138	0.975851	0.149608	1.03397	0.048689	1.01757	0.144648
273	PGM1	Phosphoglucomutase 1	0.984761	0.0570495	1.00454	0.689414	0.987245	0.260865	0.982284	0.114776	1.00962	0.398962	1.00708	0.379492
274	PHF14	PHD finger protein 14	1.00686	0.44987	1.03664	0.0054461	0.986564	0.291134	1.02757	0.0344689	0.995263	0.710601	1.01574	0.0857994
275	PHF20L1	PHD finger protein 20-like 1	0.995496	0.608873	0.995408	0.712064	0.992416	0.541832	0.998584	0.909597	0.989259	0.386906	0.992329	0.382857
276	PHKB	phosphorylase kinase B alpha regulatory chain	0.997466	0.752492	0.996547	0.760817	1.01397	0.222818	0.981231	0.0962272	1.0298	0.0102297	1.01304	0.108293
277	PKM2	pyruvate kinase, muscle	0.98728	0.571727	0.973937	0.409604	1.00025	0.99377	0.974478	0.419487	0.999695	0.992417	0.986732	0.55521
278	PLN	Phospholamban	0.985522	0.0569855	1.00959	0.376322	0.969542	0.0045774	1.00176	0.869981	0.977122	0.0326126	0.993223	0.372287
279	PPP1R8	protein phosphatase 1, regulatory subunit 8	0.99889	0.901789	1.00115	0.927635	1.0046	0.72044	0.993212	0.590245	1.01263	0.325199	1.00687	0.444699
280	PPP2CA	Serine/threonine-protein phosphatase 2A catalytic subunit alpha isoform	0.995819	0.497718	1.00829	0.34528	0.983197	0.0532098	1.0086	0.327256	0.982889	0.0489761	0.995505	0.466079
281	PRKAG2	5'-AMP-activated protein kinase gamma-2	0.983736	0.0184786	1.00681	0.488216	0.966571	0.00059417	1.00121	0.902057	0.971988	0.00398457	0.989245	0.119273
282	PRSS7	Protease, serine, 7 (enterokinase) protein	0.99166	0.318584	1.01653	0.170011	0.985207	0.210182	0.998155	0.876526	1.00334	0.778621	1.00991	0.241489
283	PSEN1	Presenilin 1	1.00426	0.751424	0.994636	0.776889	1.00312	0.870076	1.00541	0.775843	0.99237	0.686695	0.993506	0.626835
284	PTK2	PTK2 protein tyrosine kinase 2	1.00208	0.836352	0.996796	0.822012	1.00919	0.521231	0.99503	0.726698	1.01098	0.443754	1.00387	0.701932
285	PYGL	glycogen phosphorylase (Liver)	1.01146	0.275639	0.982446	0.230914	1.01001	0.500066	1.01291	0.385313	0.979638	0.164167	0.981037	0.0675381
286	PYGL	glycogen phosphorylase (Liver)	0.997556	0.935535	1.03164	0.46666	0.977218	0.590167	1.01832	0.671362	0.990007	0.814367	1.01061	0.727167
287	PYGM	glycogen phosphorylase (muscle)	1.00784	0.454051	0.983884	0.271164	1.02231	0.135387	0.993578	0.662221	1.01234	0.405948	0.998013	0.848573
288	RAB1A	GTP binding protein Rab1a	0.961267	0.0844596	1.04513	0.172329	0.926189	0.018155	0.997674	0.942504	0.970244	0.349967	1.00699	0.760193
289	RAP1GDS1	RAP1, GTP-GDP dissociation stimulator 1	0.99511	0.368815	1.00276	0.719671	0.988342	0.127415	1.00192	0.803378	0.98917	0.157547	0.995946	0.455027
290	RARB	Retinoic acid receptor, beta	0.998408	0.881672	1.04977	0.00156946	0.979898	0.181086	1.01727	0.259268	1.0112	0.46198	1.0303	0.00574671
291	RHOA	GTP Binding Protein	1.00286	0.609681	1.00516	0.515086	1.00034	0.965599	1.00539	0.497295	1.00012	0.987809	1.00264	0.637519
292	RNASEL	Ribonuclease L, 2'5'-oligoisoadenylate synthetase-dependent	1.00168	0.817853	1.0148	0.154664	0.987652	0.2284	1.01591	0.126382	0.986575	0.190216	1.00059	0.935813
293	ROR2	insulin receptor 2 tyrosine kinase	1.0084	0.494361	0.982385	0.305016	1.0236	0.178546	0.993434	0.703526	1.01221	0.483266	0.99719	0.818054
294	SCYE1	Small inducible cytokine, subfamily E	0.998829	0.832948	1.00754	0.339919	0.996647	0.669208	1.00101	0.897354	1.00314	0.690075	1.00534	0.338783
295	SDHB	succinate dehydrogenase complex, subunit B	1.01953	0.320352	0.931566	0.0103288	1.0693	0.0151285	0.972083	0.305012	1.02473	0.374031	0.97704	0.231736
296	SELE	Selectin E	0.994243	0.489233	1.00911	0.445013	0.98274	0.141529	1.00588	0.619766	0.985891	0.229238	0.997432	0.758656
297	SERCA2	Chicken Ca2+ transporting, ATPase	0.98166	0.0761439	0.981337	0.200961	0.991755	0.5732	0.971668	0.0515231	1.00162	0.912026	0.991428	0.408444
298	SI	Sucrase-isomaltase (intestinal)	1.00138	0.864954	0.991174	0.440057	1.01525	0.189427	0.9877	0.280824	1.01883	0.105165	1.00491	0.546004
299	SLC15A1	oligopeptide transporter, solute carrier family 15	1.01712	0.527469	0.952618	0.201878	1.02044	0.594248	1.0138	0.718054	0.958852	0.269088	0.955733	0.0926194
300	SLC2A1	Solute carrier family 2 (Facilitated Glucose Transporter), member 1	0.990083	0.353038	1.01047	0.492585	0.97503	0.0962829	1.00537	0.724156	0.979977	0.18297	0.995105	0.647204
301	SLC5A1	Sodium / Glucose cotransporter 1, solute carrier family 5	1.01047	0.630368	0.985597	0.635594	1.02794	0.368973	0.993306	0.826584	1.01996	0.520925	1.00263	0.903674
302	SMAD 2	Mothers against decapentaplegic homolog 2	1.0008	0.88535	1.00369	0.639105	0.989512	0.180508	1.01222	0.123086	0.981173	0.01618	0.99237	0.168976
303	SMAD 5	Mothers against decapentaplegic homolog 5	0.99076	0.25722	1.00824	0.478365	0.97784	0.0527485	1.00385	0.738802	0.982119	0.117887	0.995098	0.54917
304	SOD1	Superoxide dismutase 1, soluble	1.01325	0.41348	0.984948	0.505193	0.999223	0.972745	1.02748	0.234106	0.957862	0.0592965	0.971314	0.0712433
305	SOD2	Superoxide dismutase 2, mitochondrial	0.996041	0.647067	1.00381	0.756087	0.99258	0.543991	0.999514	0.968365	0.996851	0.797805	1.00033	0.970135
306	SOX4	SRY (sex determining region Y)-box 4	1.04537	0.0805803	1.09438	0.0122889	0.990151	0.782271	1.10367	0.00622878	0.981813	0.608342	1.03657	0.156886
307	SPARC	Secreted protein acidic cysteine-rich	1.00924	0.449626	0.937942	0.000234392	1.0433	0.0142492	0.976297	0.163837	1.00231	0.893201	0.969592	0.0115964
308	STAT2	Signal transducer and activator of transcription 2	0.99495	0.439358	1.01599	0.0873213	0.995458	0.622822	0.994443	0.547162	1.01703	0.0689096	1.01651	0.0128421
309	STAT3	Signal transducer and activator of transcription 3	0.972639	0.0219008	1.01826	0.28859	0.976202	0.158122	0.96909	0.0661356	1.02573	0.136618	1.02199	0.0717865
310	STAT4	signal transducer and activator of transcription 4	1.01736	0.512439	1.06866	0.0746853	0.978224	0.553529	1.05807	0.129469	0.988019	0.745609	1.02755	0.301329
311	STAT5	Signal transducer and activator of transcription 5	0.975385	0.0772127	1.01415	0.480244	0.960566	0.0438654	0.990433	0.628947	0.983563	0.404927	0.998739	0.928359
312	SUCLG1	succinate CoA ligase (GDP-Forming), alpha subunit	0.98964	0.410467	0.978335	0.221332	1.00362	0.839893	0.975855	0.172434	1.00617	0.730782	0.992157	0.533662
313	TALDO1	Transaldolase 1	0.977252	0.309227	0.998525	0.963092	0.983535	0.602733	0.971009	0.356607	1.01141	0.722098	1.00495	0.827262
314	TBX20	T-box 20	0.994442	0.633181	1.01803	0.279818	0.968538	0.0536963	1.02104	0.208034	0.965682	0.0351855	0.991511	0.465359
315	TBX5	T-box protein 5	1.01212	0.197401	1.02249	0.0924443	1.0119	0.369902	1.01235	0.352344	1.02204	0.0990073	1.02227	0.0189122
316	TGF-a	Transforming growth factor, alpha	1.00606	0.445414	1.01088	0.332771	1.00529	0.63665	1.00682	0.542858	1.00935	0.40513	1.01011	0.203761
317	TGFB2	Transforming Growth Factor, beta 2	1.00374	0.467627	0.99966	0.963059	1.00395	0.588663	1.00353	0.626582	1.00008	0.991439	0.999868	0.979905
318	TGFBR1	Transforming growth factor, beta receptor I	0.993423	0.304403	0.982276	0.0496504	1.0061	0.503046	0.980906	0.0344213	1.00751	0.410302	0.994815	0.417995
319	TGFBR1	Transforming growth factor, beta receptor I	1.00807	0.202097	0.993457	0.460646	1.00608	0.496196	1.01007	0.260764	0.989533	0.237303	0.99149	0.174987
320	TGFBR2	Transforming growth factor, beta receptor type II	0.995223	0.462241	1.00411	0.655061	0.988501	0.207994	1.00199	0.828333	0.99059	0.303024	0.997321	0.68074
321	TH	Tyrosine hydroxylase	1.00075	0.903333	1.0019	0.827931	0.998291	0.844855	1.00321	0.713313	0.996982	0.729533	0.999439	0.927648
322	THRA	Thyroid hormone receptor alpha	1.00972	0.25795	0.982357	0.138513	1.0213	0.0817536	0.99826	0.884246	1.00503	0.67535	0.99363	0.452425
323	THRB	Thyroid hormone receptor beta	0.995976	0.654927	0.996036	0.755353	1.00051	0.968249	0.991465	0.501778	1.00512	0.689081	1.00057	0.950077
324	TIMD4	T-cell immunoglobulin and mucin domain containing 4	0.990738	0.11942	1.00249	0.767634	0.987304	0.129477	0.994185	0.49042	0.995553	0.596758	0.999016	0.868458
325	TIMD4	T-cell immunoglobulin and mucin domain containing 4	0.997794	0.775438	1.0368	0.00106282	0.981572	0.0897733	1.01428	0.195135	1.00336	0.759028	1.01994	0.0112191
326	TKT	Transketolase	1.00021	0.99307	1.01163	0.73705	0.994159	0.865958	1.0063	0.856383	0.999418	0.986975	1.0055	0.824362
327	TLR1	Toll-like receptor 1	0.995951	0.766622	1.02613	0.182699	0.974139	0.176227	1.01825	0.350653	0.981677	0.341383	1.00366	0.789843
328	TLR1	Toll-like receptor 1, homo sapiens	0.991582	0.256419	1.01269	0.239191	0.982321	0.091995	1.00093	0.929795	0.993857	0.557833	1.00323	0.667769
329	TLR2	Toll-like receptor 2	0.999263	0.958634	1.00286	0.887082	1.01151	0.569346	0.987166	0.520684	1.02759	0.176553	1.01515	0.290718
330	TLR2 -2	Toll-like receptor 2 precursor	0.978918	0.00595562	1.02866	0.00983841	0.961464	0.000357553	0.996689	0.760563	0.992308	0.478082	1.01032	0.182666
331	TLR3	Toll-like receptor 3	0.992122	0.392508	1.03622	0.00687121	0.952556	0.000240664	1.03333	0.0126445	0.955217	0.00052821	0.994891	0.579718
332	TLR4	Toll-like receptor 4	0.987556	0.211889	1.01803	0.206671	0.957415	0.002262	1.01864	0.191759	0.956834	0.00196685	0.986958	0.1907
333	TLR5	Toll-like receptor 5	1.00027	0.960338	0.995098	0.520451	0.998381	0.832133	1.00216	0.777727	0.991346	0.256031	0.993223	0.208801
334	TLR7	Toll-like receptor 7	0.996297	0.642985	1.00803	0.476464	0.98945	0.355362	1.00319	0.775347	0.994222	0.606852	1.0011	0.889361
335	TNC	Tenascin	1.01449	0.501928	1.03048	0.322006	0.991139	0.76887	1.03839	0.214202	0.983584	0.584826	1.00676	0.75318
336	TNFR-II	Tumor Necrosis Factor receptor II	0.996455	0.64756	1.00899	0.414322	0.985829	0.193284	1.0072	0.512865	0.98758	0.254526	0.998227	0.819272
337	TNN	Tenascin N	1.03859	0.0374971	1.00882	0.731547	1.05273	0.0455684	1.02463	0.342111	1.03648	0.162489	1.02256	0.219145
338	TNNC1	Cardiac troponin C	0.999335	0.916782	1.00618	0.491187	0.995934	0.653442	1.00275	0.758953	0.999349	0.942297	1.00276	0.663085
339	TNS1	Tensin 1	1.01163	0.409019	1.04447	0.0284799	0.988462	0.557355	1.03534	0.0813555	0.997169	0.886654	1.02055	0.147048
340	TOP2B	Topoisomerase (DNA) II beta 180kDa	0.983589	0.266283	0.995208	0.819228	0.976505	0.258727	0.990725	0.65769	0.980922	0.359987	0.988039	0.418573
341	TTNT3	Troponin T Type 3, skeletal, fast	0.999746	0.980244	0.996506	0.808813	1.00291	0.841064	0.996595	0.813782	1.00281	0.846079	0.999653	0.973014
342	TURKEY DNA	TURKEY DNA	1.00356	0.675111	0.99813	0.875353	1.01717	0.155803	0.990142	0.405549	1.02538	0.0363215	1.01166	0.171529
343	TURKEY DNA	TURKEY DNA	1.00203	0.813349	0.981371	0.119264	1.01211	0.317802	0.992042	0.507152	1.00123	0.918855	0.991249	0.305768
344	TYR	tyrosinase	1.0101	0.244963	1.00713	0.559905	1.00982	0.422692	1.01038	0.396741	1.00657	0.591101	1.00685	0.429525
345	TYR	tyrosinase	0.986817	0.646693	1.01717	0.677526	0.949594	0.207108	1.0255	0.538654	0.941883	0.144374	0.978803	0.459468
346	UCP3	Mitochondrial uncoupling protein 3	1.00486	0.652967	1.01829	0.234531	0.988382	0.443077	1.0216	0.161244	0.985181	0.327246	1.0016	0.882084
347	UGDH	UDP-glucose 6-dehydrogenase	0.981864	0.274707	1.0108	0.649979	0.986115	0.554848	0.977632	0.339617	1.01957	0.41313	1.01518	0.368482
348	UGP2	UDP-glucose pyrophosphorylase 2	0.995406	0.73034	0.992652	0.697598	0.985148	0.428854	1.00577	0.761057	0.972298	0.137703	0.982419	0.185998
349	UGP2	UDP Glucose Pyrophosphorylase 2	1.00358	0.826219	0.971705	0.213421	1.03211	0.173057	0.975845	0.291949	1.02773	0.24603	0.999321	0.967161
350	VEGFA	Vascular endothelial growth factor A	1.01461	0.37551	1.00567	0.805928	1.02055	0.383843	1.00872	0.705112	1.01746	0.452855	1.01155	0.47904
351	VEGFA	Vascular endothelial growth factor A (Vascular permeability factor)	1.00187	0.863825	0.990082	0.522068	1.00025	0.987113	1.00349	0.821365	0.986882	0.391754	0.988484	0.290527
352	XIN	Cardiomyopathy associated 3	1.03411	0.0257135	1.00664	0.753336	1.05319	0.0158175	1.01538	0.467076	1.04412	0.0412767	1.02521	0.0940425
353	XPNPEP1	X-propyl aminopeptidase 1, soluble	0.986499	0.354156	0.992542	0.714317	0.994055	0.772344	0.979	0.298507	1.00781	0.703753	1.00015	0.992024
354	YWHAB	Tyrosine 3-monooxygenase/tryptophan 5-monoxygenase activation protein	1.0505	0.0164683	1.05278	0.0774649	1.03646	0.216482	1.06472	0.0309059	1.02484	0.396035	1.03872	0.0645277
355	YWHAB	Tyrosine 3-monooxygenase/tryptophan 5-monoxygenase activation protein	0.972937	0.0365283	0.980582	0.289143	0.974201	0.15806	0.971673	0.120808	0.983134	0.357693	0.981854	0.161912
356	ZC3H15	Zinc finger CCCH-type containing 15	0.979598	0.0357464	1.02092	0.135097	0.947486	0.000118973	1.01279	0.358139	0.955084	0.00100018	0.987457	0.197287
357	ZNF289	zinc finger protein 289 ID1 regulated	1.00594	0.205283	1.00845	0.203491	0.99474	0.425134	1.01728	0.00999079	0.98611	0.0350512	0.997217	0.551314
358	ZO 2	Tight junction protein 2	0.998946	0.829406	1.00248	0.720558	0.989093	0.115104	1.0089	0.202856	0.982807	0.013728	0.992597	0.13186
359	ZYX	Zyxin	0.994334	0.621599	1.00333	0.838243	0.9862	0.393571	1.00253	0.876399	0.986978	0.421027	0.995118	0.670923
