# Supplementary material for: Cell Walls of Saccharomyces cerevisiae Differentially Modulated Innate Immunity and Glucose Metabolism during Late Systemic Inflammation
Source: PLoS One. 2012 Jan 17;7(1):e30323. doi: 10.1371/journal.pone.0030323 (PMC3260269; doi:10.1371/journal.pone.0030323)
Supplement: Table S2 — Fold change and P values of gene expressions due to prebiotic and antibiotic in liver tissues of non-challenged control and LPS-challenged birds. (XLSX) [file pone.0030323.s007.xlsx]

## Sheet: Fold Change_P value
	Table S9: Fold change and P values of gene expressions due to prebiotic and antibiotic in liver tissues of non-challenged control and LPS-challenged birds
	Gene_Symbol	Gene	LPS vs CTL		(MOS_CTL) vs (VIRG_CTL)		(MOS_LPS) vs (MOS_CTL)		(VIRG_LPS) vs (VIRG_CTL)		(MOS_LPS) vs (VIRG_LPS)		MOS vs VIRG
			Fold change	P value	Fold change	P value	Fold change	P value	Fold change	P value	Fold change	P value	Fold change	P value
1	ACAA	Acetyl-CoA acyltransferase 1	1.00319	0.748816	1.00315	0.822824	0.996178	0.785351	1.01024	0.469002	0.989183	0.441404	0.99614	0.697938
2	ACACA	acetyl-CoA carboxylase alpha	1.0062	0.745532	0.998262	0.948028	0.986511	0.618473	1.02627	0.328852	0.95959	0.123432	0.978735	0.252442
3	ACADS	Acetyl-CoA dehydrogenase, short chain	0.994202	0.68919	1.01723	0.404924	1.00497	0.80899	0.983551	0.418851	1.03939	0.0603967	1.02825	0.0561202
4	ACE	Angiotensin converting enzyme	1.0008	0.943492	0.996982	0.848078	0.994714	0.741805	1.00691	0.659806	0.984901	0.33542	0.99092	0.411456
5	ACLY	ATP citrate lyase	1.00275	0.830025	0.998006	0.912055	0.969684	0.0898605	1.03695	0.0458376	0.933266	0.00016613	0.965093	0.00584159
6	ACSS2	acetyl Co-A synthetase 2	1.00061	0.952415	0.989883	0.482465	1.00198	0.891013	0.999239	0.958025	0.992604	0.608034	0.991243	0.390328
7	ACTA2	Actin alpha 2 smooth muscle aorta	1.0014	0.817721	1.00059	0.945303	0.999552	0.958118	1.00326	0.706747	0.996893	0.716026	0.998739	0.833986
8	ACTB	Actin, beta	1.0359	0.191606	0.955846	0.237019	1.05157	0.188022	1.02046	0.595452	0.984989	0.691759	0.970312	0.264287
9	ACTB	Cytoskeletal beta actin	1.01686	0.486706	0.97976	0.547345	1.02554	0.458111	1.00825	0.808969	0.996561	0.919253	0.988121	0.619042
10	ACTN1	Actinin, alpha 1, cytoskeletal isoform	0.998148	0.782256	0.993437	0.487783	0.999049	0.920098	0.997248	0.771392	0.995236	0.614428	0.994332	0.397233
11	ACVR1	Activin A receptor, type 1	0.988573	0.0470048	1.00794	0.33979	0.980623	0.0168054	0.996588	0.676602	0.991792	0.308449	0.999827	0.976578
12	ACVR2A	Activin A receptor, type IIA	0.997215	0.620079	1.00582	0.469936	0.988567	0.149969	1.00594	0.457842	0.98845	0.144855	0.9971	0.607083
13	ADH5	Alcohol dehydrogenase 5 (class III), chi polypeptide	1.0139	0.210722	0.994787	0.736787	1.03135	0.0477542	0.996748	0.833931	1.02933	0.0636876	1.01191	0.282892
14	AGTR1	Angiotensin II receptor, type 1	0.992279	0.317338	1.01223	0.267662	0.984935	0.16648	0.999678	0.976553	0.9973	0.804967	1.00474	0.54195
15	AK1	adenylate kinase isoenzyme 1 (myokinase)	1.00402	0.695553	1.00078	0.957209	1.00797	0.585084	1.0001	0.994807	1.00866	0.554576	1.00471	0.647811
16	ALDH2	aldehyde dehydrogenase 2 family (mitochondrial)	1.02445	0.192895	0.970426	0.25122	1.03535	0.184365	1.01366	0.603561	0.991194	0.734935	0.980752	0.294644
17	ALDOB	fructose biphosphate, aldolase B	1.01544	0.483483	0.965127	0.256272	1.01608	0.609133	1.01479	0.637942	0.966358	0.281701	0.965742	0.118418
18	ALDOLASE C	fructose-biphosphate aldolase C	0.994931	0.648776	0.994401	0.722088	0.994288	0.716526	0.995575	0.778651	0.99312	0.661613	0.99376	0.57486
19	AMY2A	Amylase, alpha 2A; pancreatic	0.999991	0.999464	1.03199	0.0863438	0.983984	0.378238	1.01626	0.378753	0.999217	0.965771	1.01547	0.237546
20	ANGPT-1	Angiopoietin-1	1.00329	0.650248	0.998393	0.877187	1.00714	0.488972	0.999455	0.957655	1.00607	0.555064	1.00222	0.761933
21	ANGPT2B	Angiopoietin-2B	0.998771	0.864992	0.994884	0.614804	1.00198	0.846713	0.995574	0.664508	1.00128	0.900463	0.998082	0.790324
22	ANKRD1	Ankyrin repeat domain 1 (cardiac muscle)	0.987552	0.447622	1.03178	0.180307	0.960474	0.0845324	1.01539	0.512503	0.975978	0.297484	1.00349	0.832484
23	ANPEP	Alanyl aminopeptidase Ey	1.00942	0.491507	0.971563	0.134468	1.01668	0.388709	1.0022	0.909559	0.985597	0.451067	0.978552	0.111568
24	APLP2	Amyloid beta (A4) precursor-like protein 2	1.00616	0.446994	0.997618	0.834336	1.00842	0.465131	1.00391	0.731343	1.0021	0.853817	0.999861	0.985923
25	AR	Androgen receptor, alpha-1B	1.00806	0.484623	1.0241	0.142977	0.99551	0.781509	1.02077	0.20549	0.998753	0.938746	1.01135	0.32624
26	ARNTL	Aryl hydrocarbon receptor nuclear translocator-like	1.00553	0.493402	0.992569	0.512752	1.01328	0.247189	0.997843	0.849622	1.00793	0.48824	1.00022	0.978226
27	ARNTL2	Aryl hydrocarbon receptor nuclear translocator-like2	0.993988	0.574436	1.0037	0.807194	0.989959	0.506916	0.998033	0.896729	0.995587	0.772476	0.999633	0.973043
28	ARPC1B	Actin related protein 2/3 complex, subunit 1B	0.993194	0.648772	1.01122	0.59781	0.97899	0.319386	1.0076	0.719638	0.982507	0.404442	0.996761	0.82799
29	ATP1B1	ATPase, Na+/K+ - transporting, beta 1 subunit	1.00518	0.461241	0.988752	0.253595	1.00827	0.405637	1.0021	0.832542	0.994829	0.602152	0.991785	0.239687
30	AZIN1	Ornithine decarboxylase antizyme inhibitor	0.992406	0.698762	1.03328	0.236735	0.983295	0.551596	1.0016	0.953452	1.0144	0.605038	1.0238	0.225738
31	BACT	BACT	0.992522	0.49259	1.00897	0.562525	0.972319	0.0717467	1.01314	0.39619	0.968316	0.0375882	0.988436	0.285409
32	BACT	BACT	1.00219	0.775741	0.989005	0.309773	1.00132	0.903412	1.00307	0.778307	0.987286	0.239851	0.988142	0.12171
33	BMPER	BMP-binding endothelial regulator precursor	0.995808	0.695835	0.99912	0.953512	0.990644	0.534029	1.001	0.947336	0.988786	0.455217	0.99394	0.571663
34	Bu-1b	Bu-1b	0.998494	0.861599	1.02413	0.0531696	0.988546	0.347009	1.00854	0.487298	1.00383	0.754658	1.01393	0.111306
35	CAB2	CAB2	1.00095	0.898001	1.00359	0.732882	1.00012	0.990939	1.00179	0.864834	1.00192	0.854917	1.00275	0.7112
36	CAB2	CAB2	1.00413	0.633762	0.98488	0.213135	1.01326	0.28168	0.995078	0.686423	1.00287	0.814444	0.993836	0.474425
37	CAMK2G	calcium/calmodulin-dependent protein kinase, CaM kinase II gamma	0.998435	0.842238	0.995532	0.687391	1.00478	0.668395	0.992128	0.477966	1.00823	0.462031	1.00186	0.813628
38	CASQ2	Calsequestrin 2 (cardiac muscle)	0.999782	0.987304	0.999397	0.975174	0.998108	0.92305	1.00146	0.939526	0.996057	0.838544	0.997729	0.867285
39	CCL16	Chemokine K203 precursor	1.0119	0.507349	0.993878	0.806379	1.04937	0.0551308	0.975767	0.327744	1.06886	0.00825409	1.03069	0.0910907
40	CCL5	Chemokine ligand 5	1.00112	0.862961	0.986335	0.133073	1.01228	0.182382	0.990072	0.275564	1.00846	0.356927	0.997335	0.680072
41	CCND1	Cyclin D1	0.99999	0.998544	1.00377	0.614615	0.993101	0.355653	1.00693	0.356536	0.989986	0.181205	0.996858	0.554428
42	CCR2	Chemokine Receptor 2	0.999263	0.909829	1.01165	0.214444	0.99085	0.316526	1.00775	0.400911	0.994691	0.55963	1.00313	0.633932
43	CCR5	Chemokine Receptor 5	1.01136	0.138958	0.980779	0.0718932	1.02569	0.0192597	0.997227	0.796774	1.00877	0.420418	0.994677	0.48461
44	CCR9	Chemokine Receptor 9	1.00433	0.588241	0.996299	0.741462	1.00246	0.826487	1.0062	0.586615	0.992583	0.50804	0.994436	0.481764
45	CD36	CD36 antigen (collagen type 1 receptor)	0.999323	0.9223	0.990734	0.348789	1.00577	0.558225	0.992915	0.470666	1.00356	0.716523	0.997128	0.680268
46	CD3D	CD3 glycoprotein	0.997661	0.703623	1.03521	9.67139e-05	0.982456	0.0430828	1.0131	0.136164	1.0039	0.654908	1.01944	0.00199259
47	CD3D	CD3 glycoprotein	0.998115	0.799017	1.00827	0.431322	0.992397	0.468518	1.00387	0.711482	0.996748	0.755617	1.00249	0.735944
48	CDC2	Cyclin-dependent kinase 1; p34 protein kinase	0.99685	0.559041	1.00608	0.427721	0.989268	0.158544	1.00449	0.558085	0.99083	0.230316	0.998421	0.77058
49	Cdc42	CDC42 effector protein 4 (RHO GTPase binding)	0.995581	0.424594	1.00138	0.859401	0.991104	0.250482	1.00008	0.992001	0.992397	0.328634	0.996879	0.569832
50	CDK2AP1	CDK2-associated protein 1	0.99636	0.493553	1.00047	0.949765	0.988733	0.129673	1.00404	0.596174	0.985215	0.0476534	0.992817	0.173322
51	CDKN1B	cyclin-dependent kinase inhibitor (p27, kip1)	0.99511	0.407765	1.00292	0.72783	0.98526	0.0768529	1.00506	0.546719	0.983161	0.0432219	0.992989	0.235148
52	CGN	Cingulin	1.00433	0.497211	0.996706	0.713747	1.00714	0.428932	1.00152	0.865787	1.0023	0.798283	0.999501	0.937275
53	CHICK DNA	CHICK DNA	1.00155	0.90602	0.989183	0.559563	1.00874	0.637992	0.994406	0.761716	1.00345	0.852099	0.996292	0.777831
54	CHICK DNA	CHICK DNA	0.993289	0.612599	0.997798	0.906809	0.989653	0.580214	0.99694	0.870478	0.990508	0.612071	0.994146	0.658945
55	CIP 1	cdk inhibitor CIP 1 (p21)	0.993982	0.245338	1.00051	0.945791	0.990186	0.182188	0.997793	0.763772	0.992879	0.330401	0.996685	0.525667
56	CKMT2	Creatine kinase, mitochondrial 2	0.994983	0.532023	1.00588	0.604096	0.991416	0.445864	0.998563	0.898947	0.998677	0.907027	1.00227	0.777805
57	CLDN19	Claudin_19	0.995904	0.583202	0.995318	0.656198	0.994436	0.596352	0.997375	0.802923	0.992391	0.468387	0.993857	0.409971
58	CLDN22	Claudin_22	1.00142	0.854081	0.992226	0.472203	1.00465	0.666966	0.998186	0.868304	0.998649	0.90105	0.995436	0.550503
59	CLDN24	Claudin_24	0.999653	0.956965	0.999272	0.935852	0.994655	0.555198	1.00468	0.607435	0.9893	0.236809	0.99427	0.371407
60	CMF1	Cardiac Muscle Factor 1	1.00397	0.586655	1.00092	0.928135	1.00923	0.366222	0.998721	0.900171	1.01145	0.263788	1.00617	0.397908
61	CNDP2	CNDP dipeptidase 2 (metallopeptidase M20 family)	1.00151	0.798272	1.00002	0.998153	1.002	0.81089	1.00102	0.902757	1.001	0.904938	1.00051	0.931399
62	COUP-TFII	Nuclear Receptor Subfamily 2, group F, member 2	0.991571	0.494277	1.00685	0.696819	0.986694	0.44285	0.996473	0.839864	0.996969	0.861916	1.0019	0.878581
63	COX 10	COX 10 homolog, Cytochrome c oxidase assembly protein, haem A	0.991957	0.515616	1.00821	0.639657	0.984405	0.377669	0.999566	0.980018	0.992914	0.683768	1.00053	0.96545
64	CPT1A	Carnitine palmitoyltransferase I A (liver)	0.996541	0.691837	1.01935	0.12741	0.989458	0.392132	1.00367	0.76728	1.00491	0.690995	1.01211	0.173042
65	CPT1A	carnitine palmitoyltransferase 1A	0.996688	0.759324	1.02105	0.174841	0.996424	0.814761	0.996952	0.84181	1.02051	0.186222	1.02078	0.0596387
66	cRac1B	cRac1B	0.996854	0.614989	1.00688	0.443318	0.985305	0.0963798	1.00854	0.339451	0.983679	0.0652344	0.995215	0.446781
67	CRAT	carnitine acetyltransferase	1.00714	0.39758	0.989677	0.383052	1.02412	0.0462908	0.990442	0.42065	1.02333	0.0555245	1.00636	0.452934
68	CS	ATP citrate synthase	1.01244	0.407555	0.992191	0.710171	1.07316	0.00091788	0.955145	0.0302376	1.11478	4.81964e-07	1.0517	0.000819393
69	CTGF	Connective Tissue Growth Factor	0.981799	0.161281	1.0317	0.0944726	0.96798	0.0799825	0.995815	0.821009	1.00286	0.877419	1.01718	0.195151
70	CTNNB1	Catenin, beta 1	0.996859	0.701696	0.993981	0.603172	0.999473	0.963809	0.994252	0.619699	0.999196	0.945022	0.996589	0.677138
71	CXCR1	Putative CXCR1 isoform I and II, Interleukin 8 receptor	0.970907	0.0240597	1.07229	0.000183668	0.928163	6.66168e-05	1.01562	0.400408	0.97995	0.272115	1.02508	0.0580059
72	CXCR4	Chemokine Receptor 4	1.00488	0.417674	0.997971	0.815372	1.01066	0.213218	0.999128	0.918375	1.00948	0.263877	1.00371	0.543602
73	CYGB	Cytoglobin	1.01466	0.25264	0.985857	0.441959	1.03777	0.0410576	0.992071	0.659632	1.03126	0.0867231	1.00831	0.52207
74	DBH	Dopamine beta-hydroxylase	1.0173	0.0929696	0.98806	0.404349	1.033	0.025179	1.00183	0.899239	1.0188	0.201178	1.00331	0.746691
75	DCN	Decorin precursor	1.00941	0.400891	0.997577	0.87695	0.999365	0.967665	1.01956	0.217309	0.977813	0.153256	0.987649	0.265207
76	DES	Desmin	1.0044	0.656821	0.995622	0.753859	1.01108	0.431658	0.997772	0.873456	1.00891	0.528569	1.00224	0.821336
77	DIO1	Deiodinase, iodothyronine, type I	1.034	0.0120509	0.9712	0.120297	1.06921	0.000450016	0.999936	0.997273	1.03849	0.0438672	1.00428	0.746287
78	DIO2	Deiodinase Type 2	0.950785	0.000429988	1.0455	0.0270849	0.937188	0.00134341	0.964579	0.0727663	1.01581	0.434025	1.03055	0.0344531
79	ECE1	Endothelin converting enzyme 1	1.01428	0.221729	0.988046	0.46311	1.02051	0.217138	1.00809	0.622189	1.00021	0.989564	0.994112	0.609587
80	EDN1	Endothelin-1	0.994772	0.403343	1.01019	0.25344	0.989276	0.224498	1.0003	0.97309	0.999058	0.91508	1.00461	0.463713
81	EDNRA	Endothelin receptor type A	1.01293	0.128863	0.992975	0.555038	1.02517	0.0380656	1.00083	0.944348	1.01712	0.155745	1.00498	0.556568
82	EDNRB2	Endothelin receptor B subtype 2	1.01122	0.202246	1.00365	0.7681	1.01462	0.240776	1.00784	0.527837	1.01041	0.402404	1.00703	0.423415
83	EF2	Elongation factor 2	0.997349	0.862007	0.99162	0.696829	0.989731	0.63271	1.00502	0.816398	0.976533	0.271924	0.984048	0.292717
84	EF2	Elongation factor 2	0.992069	0.540588	0.99784	0.906367	0.979727	0.266075	1.00456	0.804359	0.973161	0.139998	0.985426	0.259533
85	EFNB2	Ephrin-B2	0.992511	0.31827	0.995229	0.653323	1.00074	0.944972	0.984355	0.139208	1.01179	0.271206	1.00348	0.644696
86	EGFR	Epidermal growth factor receptor	1.00601	0.500466	0.991909	0.518374	1.0216	0.0901731	0.990665	0.456055	1.02288	0.0729264	1.00727	0.415387
87	EGFR	Epidermal growth factor alpha receptor	1.00417	0.55649	0.997888	0.832829	1.00586	0.559941	1.0025	0.803526	1.00124	0.901928	0.999563	0.950465
88	EGR1	Early growth response 1	0.992029	0.40763	1.0097	0.479991	0.986741	0.328891	0.997345	0.845709	0.998961	0.939449	1.00432	0.655688
89	EHHADH	enoyl-CoA hydratase/3-hydroxyacyl-CoA dehydrogenase	1.05367	0.000174428	0.952163	0.0119182	1.09684	3.58232e-06	1.01219	0.530971	1.03179	0.107247	0.991181	0.516868
90	ELN	Tropoelastin	0.996247	0.698308	1.01808	0.199707	0.988121	0.385554	1.00444	0.747982	1.00154	0.910624	1.00978	0.320355
91	ELN	Elastin	1.0062	0.588559	0.997003	0.850245	1.00855	0.60716	1.00385	0.807103	1.00167	0.916567	0.999335	0.952143
92	ENG	Endoglin	1.0223	0.101271	0.998843	0.951351	1.03044	0.11447	1.01423	0.456879	1.01481	0.438112	1.0068	0.613966
93	ENO1	Enolase 1 (alpha)	0.97898	0.40511	1.06263	0.0929324	0.929603	0.0442958	1.03098	0.399086	0.958141	0.241253	1.00904	0.72569
94	ENO2	phosphopyruvate hydratase	0.976277	0.0590478	1.05398	0.00361859	0.908786	2.32591e-07	1.04878	0.00868536	0.913287	1.34115e-06	0.981112	0.138053
95	EPAS1	Endothelial PAS domain protein 1	1.03119	0.0952105	0.955998	0.0831431	1.09911	0.000327312	0.967457	0.201595	1.0861	0.00157776	1.01898	0.305062
96	EPHX2	Epoxide hydrolase 2, cytoplasmic	0.978807	0.122399	1.02061	0.307998	0.962396	0.0522182	0.995497	0.818565	0.986677	0.493167	1.0035	0.802799
97	FAS	TNF receptor superfamily (Fas Ligand)	0.993427	0.295018	1.01468	0.0998061	0.985993	0.111032	1.00092	0.917392	0.99955	0.959239	1.00708	0.262381
98	FBP1	fructose-1,6- biphosphatase 1 (F1,6 BPase)	1.01966	0.250848	0.986137	0.562208	1.03563	0.145123	1.00394	0.869673	1.01726	0.475166	1.00158	0.926064
99	FH	fumarate hydratase	0.996494	0.667172	1.01093	0.346765	0.993531	0.575811	0.999466	0.96325	1.00493	0.675151	1.00793	0.337838
100	FIGF	C-fos induced growth factor (vascular endothelial growth factor D)	1.01168	0.314351	0.994394	0.730177	1.01967	0.232859	1.00375	0.818393	1.01016	0.535376	1.00225	0.845766
101	FIH1	Factor Inhibiting Hif	1.01094	0.335559	0.992329	0.62498	1.02459	0.133148	0.997474	0.871293	1.01931	0.224981	1.00573	0.606921
102	FLK1	Vascular endothelial growth factor receptor 2	1.00145	0.895117	1.00095	0.951097	1.00233	0.880118	1.00058	0.970642	1.0027	0.861573	1.00183	0.867261
103	FLT1	Fms-related tyrosine kinase 1 (vascular endothelial growth factor)	1.00518	0.711936	0.998386	0.935537	1.01515	0.448392	0.995304	0.812355	1.0183	0.359638	1.00829	0.556848
104	FSCN1	Fascin 1 (actin-bundling protein)	0.993665	0.31365	1.00943	0.291786	0.981152	0.0331223	1.00633	0.477578	0.984164	0.0734876	0.996713	0.601667
105	FSTL1	Follistatin-like 1	0.999364	0.949528	1.00138	0.92282	0.998638	0.923626	1.00009	0.994936	0.999924	0.995745	1.00065	0.948384
106	G6PC2	Glucose-6-phosphatase (G-6-Pase)	0.997803	0.82771	1.02088	0.148929	0.984278	0.267971	1.01152	0.423291	0.993389	0.64264	1.00704	0.48764
107	Gal-1	Galinacin 1 alpha	0.999127	0.89259	0.998808	0.896107	1.00074	0.936192	0.997526	0.78608	1.00202	0.825222	1.00041	0.949273
108	Gal-1	Galinacin 1 alpha	0.997372	0.60472	1.00751	0.298401	0.991976	0.26298	1.0028	0.697718	0.996637	0.639694	1.00206	0.685561
109	Gal-2	Gallinacin 2	1.00362	0.717609	0.995726	0.761872	1.00767	0.588821	0.999588	0.976729	1.00378	0.789627	0.999744	0.979558
110	GALT	galactose-1-phosphate uridyltransferase	0.997007	0.752421	0.998504	0.911457	0.994412	0.676673	0.999609	0.976803	0.993313	0.617719	0.995905	0.66607
111	GAPDH	Glyceraldehyde-3-phosphatase dehydrogenase	1.02645	0.293013	0.952209	0.167719	1.04341	0.227552	1.00977	0.78222	0.983925	0.644122	0.96794	0.191821
112	GAPDH	Glyceraldehyde-3-phosphatase dehydrpgenase	1.03571	0.187026	0.940057	0.100515	1.06275	0.105844	1.00935	0.80423	0.989794	0.784652	0.964605	0.175367
113	GAPDH	Glyceraldehyde-3-phosphatase dehydrogenase	0.958435	0.0996589	1.03682	0.320043	0.899902	0.00396217	1.02078	0.571421	0.914047	0.0138669	0.973498	0.296788
114	GAPDH	glyceraldehyde 3-phosphate dehydrogenase	0.957555	0.0612592	1.03918	0.239935	0.893065	0.000615122	1.0267	0.420093	0.903922	0.00217264	0.969196	0.176288
115	GAPDH	glyceraldehyde 3-phosphate dehydrogenase	0.963343	0.050404	1.02542	0.351052	0.91726	0.00146894	1.01174	0.664424	0.929663	0.00707876	0.97637	0.209354
116	GATA4	GATA-4 binding protein 4	1.00488	0.454873	0.999806	0.982915	1.00814	0.379237	1.00164	0.859136	1.0063	0.496032	1.00304	0.640979
117	GBE1	Glycogen branching enzyme	0.996135	0.75541	0.994036	0.733241	1.00921	0.603148	0.983233	0.335357	1.02029	0.253391	1.00708	0.569587
118	GCK	glucokinase	1.01102	0.30618	0.999009	0.948089	1.0181	0.238812	1.00399	0.791786	1.01305	0.390866	1.00601	0.575093
119	GH	growth hormone 1	0.998782	0.896621	0.998303	0.898206	0.997961	0.877993	0.999604	0.97623	0.996665	0.802975	0.997487	0.789245
120	GHITM	Growth hormone-inducible transmembrane protein	0.978643	0.0359659	1.03714	0.0148331	0.954431	0.00153143	1.00347	0.812251	0.986451	0.346588	1.01148	0.272827
121	GHR	growth hormone receptor	1.02149	0.195611	0.980759	0.400971	1.03715	0.117924	1.00606	0.794502	1.01107	0.637594	0.995801	0.797697
122	GHR	growth hormone receptor (GHR)	1.02402	0.12883	0.989019	0.615266	1.02774	0.21108	1.02032	0.366668	0.996216	0.862929	0.992611	0.631514
123	GHRH	growth hormone-releasing hormone (GHRH)	1.00137	0.874593	0.988299	0.336605	1.01178	0.337597	0.991065	0.466183	1.00896	0.466162	0.99858	0.869117
124	GHRHR	Growth hormone releasing hormone receptor	1.01492	0.222151	0.988875	0.514098	1.02719	0.118203	1.0028	0.870516	1.01294	0.453402	1.00083	0.945081
125	GLUD1	glutamate dehydrogenase 1	1.00705	0.678922	1.01152	0.632689	0.982161	0.452812	1.03256	0.181721	0.962148	0.108057	0.986527	0.424141
126	GLUL	glutamine synthetase	1.00222	0.869431	0.987074	0.496111	1.01761	0.361116	0.987066	0.495761	1.01762	0.360826	1.00223	0.868814
127	GMCSF	Granulocyte-macrophage colony-stimulating factor	1.00334	0.554276	1.00348	0.671211	1.00375	0.641269	1.00294	0.715733	1.0043	0.591687	1.00389	0.497531
128	GPD2	Glycerol-3-phosphate dehydrogenase 2	0.992019	0.174135	1.01411	0.103615	0.984282	0.0598359	0.999818	0.982675	0.998352	0.843069	1.0062	0.301621
129	GPI	Glucose phosphate isomerase	1.00601	0.682545	0.992054	0.698644	0.997782	0.9157	1.0143	0.487639	0.975896	0.236342	0.983938	0.263829
130	GPI	glucose-6-phosphate isomerase	1.00499	0.539057	0.987697	0.280384	1.01135	0.32527	0.998669	0.907601	1.00024	0.983336	0.993946	0.455041
131	GSK3B	glycogen synthase kinase-3 beta	0.999181	0.907864	1.01631	0.117847	0.999086	0.927919	0.999276	0.942801	1.01612	0.112787	1.01621	0.0263276
132	GYS1	glycogen synthase 1 (muscle)	1.00095	0.943561	1.01207	0.527956	1.00106	0.955375	1.00084	0.964777	1.0123	0.52028	1.01219	0.367829
133	GYS1	glycogen synthase 2 (liver)	1.01812	0.106622	0.988203	0.461817	1.03902	0.0159906	0.997645	0.881483	1.02918	0.0677612	1.00849	0.452787
134	HA	HA	1.00569	0.566367	0.994408	0.689138	1.01391	0.322491	0.997524	0.859138	1.01075	0.443501	1.00255	0.797401
135	HADH	3-hydroxyacyl-CoA dehydrogenase	1.00085	0.937217	0.996409	0.812099	0.998705	0.931721	1.00298	0.843776	0.992157	0.602816	0.994284	0.59196
136	HAGH	hydroxyacylglutathione hydrolase	1.00082	0.954544	0.983441	0.409417	1.04473	0.0312665	0.958748	0.0380756	1.07163	0.000715015	1.02659	0.0674294
137	HAND1	Heart and neural crest derivatives expressed 1	0.99879	0.867491	1.00582	0.571406	0.993771	0.543384	1.00383	0.708911	0.995739	0.678441	1.00077	0.915674
138	HAND2	Heart and neural crest derivatives expressed 2	1.0036	0.668616	0.996589	0.773692	1.00726	0.541188	0.999964	0.997608	1.00386	0.746899	1.00022	0.979413
139	HBA2	Hemoglobin, alpha 2	1.00073	0.971102	0.955501	0.108992	1.01289	0.651204	0.988703	0.688503	0.978877	0.451437	0.967115	0.0960159
140	HBAD	Hemoglobin, alpha 2	1.00605	0.557463	0.984259	0.2757	1.01252	0.392308	0.99962	0.979134	0.996969	0.834415	0.990597	0.358243
141	HBB	Hemoglobin beta	0.981854	0.235062	0.992329	0.723681	0.976227	0.269896	0.987512	0.564121	0.98099	0.378541	0.986643	0.382923
142	HBE1	Hemoglobin subunit, epsilon 1	0.997056	0.720995	1.01234	0.308558	0.993172	0.561052	1.00096	0.935391	1.00447	0.704005	1.0084	0.320097
143	HBG1	Hemoglobin, Gamma A	1.00172	0.896049	1.00064	0.972745	0.998644	0.941972	1.00482	0.796754	0.994491	0.767102	0.997563	0.853014
144	HBZ	Hemoglobin, zeta	0.986539	0.361159	1.03433	0.104928	0.966062	0.104922	1.00745	0.718638	0.991834	0.69306	1.01286	0.381994
145	HDGF	Hepatoma-derived growth factor	0.997796	0.770671	1.01225	0.255758	0.990331	0.364325	1.00532	0.620276	0.997162	0.790569	1.00468	0.537532
146	HGBA	Probable hemoglobin and hemoglobin-haptoglobin binding protein 3 precursor	1.0103	0.355306	0.988265	0.453253	1.02789	0.0799637	0.993011	0.654478	1.02298	0.147202	1.00547	0.62333
147	HIF1A	Hypoxia-inducible factor 1, alpha subunit (basic)	1.00047	0.957097	1.01144	0.353069	0.990114	0.414688	1.01093	0.382189	0.990611	0.441093	1.00097	0.910494
148	HK1	hexokinase 1	1.02033	0.603932	0.965715	0.524823	1.05251	0.351082	0.989123	0.841934	1.0276	0.619618	0.996181	0.921334
149	HK2	Hexokinase 2	1.00673	0.592235	0.992122	0.654769	1.00453	0.798533	1.00893	0.615474	0.987793	0.48765	0.989952	0.419815
150	HMGR	3-hydroxy-3-methylglutaryl-CoA reductase	1.00973	0.287215	0.992439	0.563106	1.01116	0.391543	1.00831	0.522811	0.995236	0.711925	0.993836	0.502184
151	HMOX1	Heme oxygenase (decycling) 1	1.00607	0.511769	0.995698	0.740882	0.999065	0.942768	1.01312	0.317753	0.981881	0.161518	0.988765	0.220993
152	HNF1A	hepatocyte nuclear factor 1alpha	1.00235	0.756044	0.998504	0.888685	1.00021	0.98397	1.00449	0.675035	0.994257	0.589852	0.996374	0.631127
153	HOXA13	Homeobox A13	0.999048	0.89396	0.992026	0.427966	1.0089	0.380754	0.989296	0.28827	1.01168	0.252632	1.0018	0.801171
154	HOXA3	Homeobox A3	0.996254	0.913228	1.08314	0.101918	1.02197	0.655519	0.971184	0.54844	1.13978	0.00761763	1.1111	0.00242176
155	HSPE1	Heat shock 10kDa protein 1	1.02594	0.0451875	0.97248	0.122105	1.05049	0.00661024	1.00196	0.913509	1.01958	0.282264	0.995746	0.73805
156	HYOU1	Hypoxia up-regulated 1	0.963252	0.00882755	1.0513	0.0132902	0.94428	0.00472608	0.982605	0.384018	1.0103	0.613963	1.03059	0.0355939
157	ICAM-1	Intercellular adhesion molecule 1	0.997928	0.74833	1.00253	0.784254	0.992349	0.402288	1.00353	0.700066	0.991352	0.342463	0.996927	0.635441
158	ID2	Inhibitor of DNA binding 2, dominant negative helix-loop-helix protein	1.01812	0.0660569	0.984477	0.256653	1.03736	0.00816248	0.999244	0.956201	1.02203	0.114561	1.00308	0.752523
159	IDH2	isocitrate dehydrogenase (NADP+), soluble	1.00915	0.606088	0.999127	0.971946	1.04006	0.115806	0.979147	0.398513	1.06129	0.0176846	1.02974	0.0977651
160	IDH3A	isocitrate dehydrogenase 3 (NAD+) alpha	1.0094	0.367052	0.999141	0.952864	1.02823	0.0558609	0.990915	0.537842	1.03677	0.0138443	1.01778	0.0868021
161	IER5	Immediate early response 5	1.00639	0.356861	0.993643	0.51366	1.00966	0.325146	1.00312	0.749592	1.00012	0.990266	0.996872	0.650321
162	IFN	Interferon Gamma	0.995401	0.606411	0.998158	0.884193	1.00058	0.963179	0.990245	0.438622	1.00858	0.499565	1.00336	0.707975
163	IFNA	Interferon type B precursor	0.994719	0.283103	1.00141	0.842667	0.991324	0.214385	0.998126	0.788508	0.994587	0.435337	0.997992	0.686415
164	IFNA2	Interferon alpha-A precursor	0.995766	0.516786	1.00119	0.89809	0.994123	0.522372	0.997413	0.778433	0.997888	0.817822	0.999536	0.943713
165	IFNAR2	Interferon (alpha, beta and omega) receptor 2	1.0162	0.0887563	0.987361	0.355225	1.03098	0.0237298	1.00164	0.903215	1.01629	0.225664	1.00172	0.857543
166	IFNG	Interferon gamma precursor (IFN-gamma)	1.01879	0.0327023	0.997916	0.865026	1.03027	0.0157025	1.00744	0.545783	1.02052	0.0988674	1.00916	0.294334
167	IFNGR2	Interferon gamma receptor 2	1.00083	0.901611	1.00048	0.959392	1.0017	0.857747	0.999958	0.996481	1.00223	0.814545	1.00135	0.840019
168	IGF1	Insulin-like growth factor I precursor (Somatomedin)	1.01568	0.119704	0.991098	0.526131	1.02755	0.0548444	1.00394	0.780407	1.0144	0.311195	1.00268	0.788437
169	IGF2BP3	Insulin-like growth factor 2 mRNA binding protein 3	1.00676	0.51145	0.999446	0.96942	1.00306	0.834008	1.01048	0.470773	0.992109	0.584362	0.995767	0.678383
170	IGFBP1	Insulin-like growth factor binding protein 1	1.02167	0.124127	0.981534	0.343807	1.05414	0.00775004	0.990195	0.616527	1.04492	0.0261801	1.01273	0.363448
171	IGFBP2	Insulin-like growth factor binding protein 2	0.995038	0.711962	0.995739	0.822648	0.993561	0.735028	0.996517	0.854817	0.992783	0.705377	0.994263	0.670042
172	IL10	Interleukin 10	0.994501	0.433575	1.00687	0.4913	0.991654	0.400981	0.997357	0.79073	1.00112	0.911597	1.00399	0.573202
173	IL10RA	Interleukin 10 receptor, Alpha	0.998242	0.766399	1.00054	0.950443	0.994503	0.512696	1.002	0.812868	0.993051	0.403724	0.996789	0.592916
174	IL11RA	Interleukin 11 receptor, alpha	0.998417	0.799952	1.01343	0.131983	0.99067	0.289442	1.00622	0.482849	0.997764	0.800273	1.00557	0.374641
175	IL12RB2	Interleukin 12 receptor beta 2	1.00085	0.920172	0.995967	0.73494	1.00422	0.724222	0.997483	0.832791	1.00269	0.821681	0.999328	0.936201
176	IL13	Interleukin 13	1.00342	0.619405	1.00785	0.42026	1.00481	0.621061	1.00202	0.835134	1.01066	0.275016	1.00926	0.180005
177	IL13RA2	Interleukin 13 Receptor Alpha 2	0.991488	0.27848	1.05186	1.60735e-05	0.968189	0.00430668	1.01534	0.176043	1.003	0.787934	1.02714	0.000940812
178	IL15	Interleukin 15	1.00733	0.320384	0.991256	0.398083	1.01313	0.209915	1.00157	0.880039	1.0027	0.79558	0.996955	0.678386
179	IL17R	Interleukin 17 Receptor	1.00269	0.717731	0.991847	0.434551	1.00494	0.637906	1.00044	0.96679	0.996312	0.724284	0.994077	0.423615
180	IL18	Interleukin 18	1.02594	0.036314	0.975842	0.155222	1.05351	0.0028864	0.999083	0.957337	1.02901	0.0988237	1.00207	0.864825
181	IL1B	Interleukin 1 beta	0.997755	0.768821	1.00738	0.496157	0.991392	0.423919	1.00416	0.700492	0.994574	0.61425	1.00096	0.900254
182	IL1B	Interleukin-1 beta	1.02264	0.03185	0.983952	0.271333	1.04465	0.00322951	1.0011	0.940256	1.02675	0.0746982	1.00512	0.623719
183	IL-1B	interleukin-1 beta	0.992314	0.156144	1.00895	0.264139	0.982255	0.0222686	1.00248	0.748826	0.988601	0.134973	0.998718	0.816345
184	IL1R1	Interleukin 1 Receptor Type 1	0.988902	0.327963	1.02336	0.15274	0.974377	0.108156	1.00365	0.821425	0.993519	0.686648	1.00833	0.467006
185	IL2	Interleukin 2	0.998694	0.842927	1.00475	0.613355	1.00203	0.828104	0.995372	0.619505	1.01146	0.222055	1.0081	0.222812
186	IL2	IL-2 precursor	1.0009	0.925544	0.999976	0.998569	0.998557	0.915908	1.00326	0.811172	0.995291	0.728939	0.997632	0.805762
187	IL2RA	Interleukin 2 receptor, alpha	0.99925	0.938033	0.999099	0.947646	0.994558	0.689287	1.00397	0.771875	0.989739	0.44875	0.994408	0.563058
188	IL3	Interleukin 3	1.00087	0.916828	1.03364	0.00564147	0.981684	0.120172	1.02045	0.0890064	0.994374	0.634748	1.01382	0.102866
189	IL4	Interleukin 4	0.994154	0.463353	0.997072	0.800037	0.991372	0.445986	0.996944	0.787882	0.991497	0.450028	0.994284	0.478468
190	IL5	Interleukin 5	0.99542	0.51436	1.01112	0.26612	0.989349	0.283751	1.00153	0.877783	0.998829	0.906252	1.00496	0.481188
191	IL6	Interleukin 6	1.00353	0.689627	1.00386	0.756322	0.999936	0.995882	1.00713	0.567074	0.996692	0.789734	1.00027	0.975627
192	IL7	Interleukin-7	0.998929	0.891805	0.991916	0.468454	1.00426	0.704481	0.993631	0.564491	1.00252	0.820478	0.997204	0.722086
193	IL8	Interleukin 8	1.00716	0.371545	1.00303	0.788927	1.00567	0.616699	1.00866	0.445113	1.00005	0.996511	1.00154	0.847434
194	IL8	Interleukin 8	1.00441	0.540432	1.00255	0.802289	1.00726	0.476582	1.00157	0.87672	1.00824	0.418838	1.00539	0.455676
195	INHBA	Inhibin, beta A	0.995835	0.395275	1.00857	0.22148	0.983698	0.0180202	1.00812	0.242878	0.984136	0.0210056	0.996285	0.450208
196	INSR	Insulin receptor	0.99643	0.617787	1.00487	0.635713	0.99141	0.399246	1.00148	0.884152	0.994767	0.602149	0.999806	0.978487
197	IRF1	Interferon regulatory factor 1	1.00018	0.9858	0.999626	0.979104	1.00266	0.853841	0.997712	0.873627	1.00458	0.751197	1.0021	0.837034
198	IRF10	Interferon regulatory factor 10	1.00631	0.457544	0.994477	0.643	1.01118	0.352841	1.00146	0.902562	1.00413	0.731422	0.999293	0.933557
199	IRF2	Interferon regulatory factor 2	0.976578	0.32769	1.02635	0.44964	0.991009	0.791952	0.962356	0.263455	1.0569	0.106562	1.04151	0.0943392
200	IRF3	Interferon regulatory factor 3	0.996512	0.778893	1.03556	0.0490477	0.974284	0.140045	1.01924	0.279992	0.989883	0.563547	1.01247	0.321191
201	IRF4	Interferon regulatory factor 4	0.998244	0.914827	1.01029	0.664959	1.01198	0.609919	0.984692	0.508835	1.03828	0.106875	1.02419	0.149991
202	IRF6	Interferon regulatory factor 6	0.99984	0.981929	1.01155	0.25082	0.994438	0.577618	1.00527	0.599636	1.00065	0.948705	1.00608	0.392862
203	IRF8	Interferon regulatory factor 8	0.998883	0.9002	1.00335	0.790537	0.994582	0.6674	1.0032	0.800387	0.994732	0.67843	0.999037	0.9142
204	IRP	Iron regulatory protein	0.996086	0.689311	1.01376	0.329787	0.993924	0.661278	0.998252	0.899908	1.00937	0.501594	1.01156	0.24414
205	IRX1	Iroquois homeobox protein 1	1.04567	0.00135843	0.972075	0.147199	1.09238	9.39708e-06	1.00097	0.960382	1.06085	0.00267904	1.01549	0.264948
206	IRX2	Iroquois homeobox protein 2	1.00369	0.706843	1.00281	0.839155	1.00147	0.91539	1.00591	0.670371	0.998393	0.907269	1.0006	0.951229
207	IRX4	Iroquois homeobox protein 4	0.996969	0.642472	1.00313	0.73565	0.995144	0.598525	0.998799	0.896557	0.999453	0.952961	1.00129	0.843797
208	JAK2	Janus Tyrosine Kinase2	1.0026	0.736772	0.995015	0.648723	1.00366	0.738484	1.00154	0.887988	0.997121	0.791513	0.996064	0.610529
209	JAM3	junctional adhesion molecule 3	1.00348	0.632358	1.00259	0.80068	1.00667	0.514001	1.0003	0.976996	1.00897	0.38329	1.00578	0.425574
210	JUN	Transcription factor AP-1	0.997398	0.67389	0.998504	0.864231	0.993936	0.487423	1.00087	0.92074	0.991586	0.334849	0.995036	0.422004
211	KCNA3	Potassium voltage-gated channel shaker-related	1.05853	8.02912e-05	0.946543	0.00649083	1.12742	8.9112e-09	0.99385	0.757633	1.07375	0.000449782	1.00814	0.566242
212	KCND3	Potassium voltage-gated channel, Shal-related subfamily, family 3	0.999128	0.951023	0.999998	0.999916	0.996482	0.860673	1.00178	0.929351	0.994705	0.791569	0.997349	0.851699
213	KCNG2	Potassium voltage-gated channel, subfamily G, member 2	0.996377	0.68704	0.995263	0.711564	1.00633	0.622501	0.986525	0.288398	1.01524	0.239183	1.0052	0.567603
214	KIF3A	Kinesin Family Member 3A	1.0013	0.890662	1.0006	0.963991	0.999331	0.959971	1.00327	0.806776	0.996672	0.802873	0.998635	0.885028
215	LBR	Lamin B receptor	1.0188	0.109062	0.991944	0.62001	1.01722	0.304889	1.02039	0.212765	0.988854	0.492247	0.990398	0.400605
216	LDHA	L-lactate dehydrogenase A	0.992241	0.308904	1.01665	0.13066	0.982144	0.0972136	1.00244	0.821928	0.996071	0.715507	1.00631	0.412968
217	LDHD	Lactate dehydrogenase D	1.01176	0.138326	0.991133	0.423944	1.01692	0.132603	1.00662	0.553221	1.00127	0.909356	0.996188	0.627589
218	LITAF	Lipopolysaccharide-induced tumor necrosis factor-alpha factor homolog	1.03185	0.15315	0.973323	0.382457	1.10405	0.00152403	0.96436	0.241324	1.11432	0.000539206	1.04144	0.0646404
219	LOC425670	glucagon receptor precursor	1.00422	0.739408	1.00839	0.639851	1.00179	0.920553	1.00664	0.709952	1.00353	0.843545	1.00595	0.637397
220	LOC769651	Transforming Growth Factor beta 1	1.00312	0.677769	0.991352	0.411669	1.01009	0.342845	0.996196	0.718479	1.00518	0.625332	0.998241	0.814166
221	LPL	lipoprotein lipase (LPL)	0.990353	0.528752	1.00666	0.760188	0.978629	0.322397	1.00222	0.919113	0.98297	0.434732	0.994746	0.733355
222	MAG1	MAG1	0.997004	0.658299	0.994905	0.596199	0.99582	0.662668	0.998188	0.85038	0.992542	0.435469	0.993719	0.354777
223	MAPK5	Mitogen Activated Protein kinase kinase kinase Kinase 5	1.00107	0.887328	0.994126	0.577637	1.00858	0.422956	0.99361	0.545905	1.0091	0.397213	1.00158	0.833397
224	MAPK9	Mitogen activated Protein Kinase 9 (Stress activated protein kinase)	1.00693	0.32565	0.994229	0.559947	1.01023	0.305534	1.00364	0.714654	1.00076	0.938728	0.997494	0.720404
225	MDH1	malate dehydrogenase 1, NAD	0.996414	0.812064	0.988854	0.599937	1.01828	0.395376	0.975022	0.238744	1.03272	0.13272	1.01055	0.487647
226	MDH2	Malate dehydrogenase 2, NAD	0.994456	0.426069	1.00629	0.529733	0.989469	0.284693	0.999468	0.957163	0.996223	0.701297	1.00124	0.859577
227	ME1	malic enzyme 1	1.03309	0.0368426	0.958732	0.0558322	1.0108	0.624899	1.05587	0.0138456	0.917805	0.000117346	0.938046	4.99802e-05
228	MGAM	Maltase-glucoamylase, alpha glucosidase	0.989785	0.302491	0.993051	0.620172	0.993507	0.643401	0.986077	0.319404	1.00053	0.96982	0.996782	0.746133
229	MLC-2	Myosin regulatory light chain 2, fast skeletal muscle	0.973362	0.284765	1.00662	0.853283	0.976686	0.508431	0.970049	0.39409	1.0135	0.706817	1.01005	0.691578
230	MMP2	Matrix metalloproteinase 2 (72 kd type IV collagenase)	0.994214	0.454982	0.997985	0.857531	0.994845	0.641706	0.993583	0.558625	0.999252	0.94586	0.998615	0.860502
231	MTPN	Myotrophin	1.00896	0.484456	0.996057	0.826559	1.0016	0.929632	1.01638	0.368004	0.981568	0.302683	0.988786	0.376785
232	MX	Interferon inducible protein	1.00028	0.972541	1.0044	0.706329	1.00064	0.955727	0.999924	0.994915	1.00512	0.661085	1.00476	0.561926
233	MYBPC3	Myosin binding protein C, cardiac	0.994911	0.546003	1.0086	0.470499	0.990085	0.401061	0.999762	0.983977	0.998836	0.921788	1.00371	0.661497
234	MYH11	Myosin Heavy Chain 11, Smooth muscle cell specific protein	0.996589	0.696458	1.00787	0.528806	0.99292	0.566272	1.00027	0.982483	1.00046	0.970438	1.00416	0.636732
235	MYH7	Myosin heavy polypeptide 7 cardiac muscle	0.998505	0.887869	0.994822	0.731408	1.00055	0.970818	0.996465	0.813428	0.998899	0.941343	0.996858	0.768023
236	MYH7B	Myosin, heavy polypeptide 7B, cardiac muscle	1.00444	0.617271	0.994987	0.688204	1.0079	0.529648	1.00099	0.936818	1.00186	0.882228	0.998414	0.85814
237	MYL4	Myosin, light polypeptide 4, alkali, atrial	1.00001	0.999192	0.994918	0.706788	1.00362	0.788435	0.996415	0.788955	1.00211	0.874875	0.998504	0.875159
238	MYL9	Myosin, light polypeptide 9, regulatory	1.00186	0.823131	1.00093	0.938536	0.999365	0.956667	1.00436	0.715331	0.995946	0.727807	0.998435	0.851232
239	MYLK	Smooth Muscle Myosin Light Chain Kinase Precursor	0.99536	0.508971	0.997383	0.79258	0.996264	0.706936	0.994458	0.576711	0.999196	0.935724	0.998289	0.808033
240	NA	NA	0.998387	0.847413	0.997584	0.83964	0.995783	0.722718	1.001	0.933145	0.992391	0.52108	0.99498	0.551103
241	NCAM1	neural cell adhesion molecule 1	0.994716	0.477387	1.00356	0.737325	0.987464	0.233125	1.00202	0.848576	0.988978	0.297349	0.996243	0.615948
242	NFKB2	Nuclear factor NF-kappa-B p100, light polypeptide gene enhancer in B cells 2	1.00548	0.480927	0.992576	0.497325	1.00693	0.529142	1.00404	0.713158	0.995436	0.676647	0.994002	0.438556
243	NKX2-5	NK2 transcription factor related locus 5	1.01014	0.602547	0.914231	0.00134537	1.07209	0.0117481	0.951766	0.0727708	1.02981	0.284066	0.970298	0.122441
244	NOS2A	Nitric oxide synthase, inducible (macrophage NOS - type II)	1.00821	0.280944	0.997701	0.829711	1.01759	0.107993	0.998905	0.917593	1.01636	0.130341	1.00699	0.358059
245	NOS2A	Nitric oxide synthase inducible (macrophage NOS - type II)	1.00734	0.288365	1.00544	0.584723	1.00955	0.332554	1.00514	0.599641	1.00985	0.3136	1.00764	0.272942
246	NOS3	Nitric-oxide synthase , endothelial	1.00469	0.510463	1.02556	0.0125163	0.993979	0.547897	1.01551	0.126287	1.00381	0.705221	1.01462	0.0417771
247	NP	NP	1.00007	0.991028	1.00125	0.88799	0.999489	0.954037	1.00065	0.941378	1.00009	0.992282	1.00067	0.915236
248	NP959225	NP959225	1.00063	0.933916	0.98893	0.302697	1.00544	0.614891	0.995844	0.699568	0.998462	0.886688	0.993685	0.406686
249	NPPA	Atrial natriuretic factor precursor	1.00539	0.581358	1.01021	0.467623	1.00323	0.814016	1.00755	0.590707	1.00588	0.668732	1.00804	0.411054
250	NR2F2	Nuclear receptor subfamily 2, group F, member 2	1.00814	0.413449	0.993382	0.635569	1.0087	0.536628	1.00758	0.589867	0.994477	0.692859	0.993933	0.539026
251	NR3C1	Glucocorticoid receptor, nuclear receptor subfamily 3	1.00771	0.259804	1.00057	0.953123	1.00103	0.914233	1.01444	0.140178	0.987341	0.186641	0.993933	0.371763
252	NS	NS	0.995454	0.499373	0.996948	0.748461	0.998262	0.855281	0.992653	0.439608	1.00258	0.787028	0.999757	0.971509
253	NT5C3	5'-nucleotidase, cytosolic III	1.01039	0.154915	0.990714	0.359585	1.02433	0.0196536	0.996628	0.739272	1.01826	0.0762572	1.00439	0.543592
254	NUDT7	Nudix type motif 7, acetyl CoA hydrolase	1.01631	0.155929	0.977122	0.151143	1.03452	0.0357052	0.998417	0.921554	1.01245	0.4421	0.994629	0.636161
255	OAS*A	2' 5'-oligo adenylate synthetase A	0.994452	0.362316	1.01073	0.216862	0.981379	0.0301097	1.0077	0.374462	0.984327	0.0680613	0.997446	0.674749
256	OCLN	Occludin	1.00541	0.504615	0.99081	0.418193	1.01366	0.236243	0.997231	0.807683	1.00714	0.533475	0.99894	0.895571
257	OGDH	oxoglutarate dehydrogenase	1.00543	0.560142	1.00032	0.980517	1.00578	0.661008	1.00508	0.70028	1.00102	0.938352	1.00067	0.942699
258	P2RX1	ATP-gated ion channel receptor	1.01803	0.182653	0.980229	0.292081	1.03751	0.0526287	0.998922	0.954573	1.01809	0.344039	0.998982	0.939325
259	PA	PA	1.01131	0.121366	0.992074	0.437167	1.02249	0.0306194	1.00025	0.980661	1.01412	0.17153	1.00304	0.675426
260	PAR3	Hypothetical protein	0.994302	0.360189	0.999882	0.989279	0.990291	0.273515	0.998328	0.849263	0.991834	0.351693	0.99585	0.505945
261	PB1	PB1	0.999866	0.982571	0.994774	0.546004	0.998347	0.848188	1.00139	0.872646	0.991751	0.337999	0.993258	0.269891
262	PB2	PB2	0.996207	0.660421	1.01712	0.164789	0.984834	0.214022	1.00771	0.529455	0.994029	0.627083	1.00551	0.526524
263	PC	pyruvate carboxylase	0.999509	0.963585	0.994188	0.70163	0.996205	0.802796	1.00283	0.853092	0.987621	0.41359	0.990899	0.395958
264	PCK1	phosphoenolpyruvate carboxykinase 1 (PEPCK)	1.03143	0.129535	0.976309	0.405439	1.05062	0.087309	1.01258	0.664324	1.01298	0.654302	0.994477	0.785673
265	PDGFA	Platelet-derived growth factor alpha polypeptide	1.00477	0.618848	1.00021	0.987595	1.00099	0.941441	1.00857	0.526542	0.992693	0.586184	0.996444	0.709699
266	PDGFRA	Platelet-derived growth factor receptor, alpha	1.00332	0.717783	0.994146	0.650765	1.01025	0.432071	0.99644	0.783401	1.00792	0.543177	1.00101	0.912481
267	PDHB	Pyruvate dehydrogenase, beta	0.999088	0.931099	0.996292	0.805527	1.00667	0.656909	0.991561	0.571351	1.01148	0.444889	1.00386	0.716828
268	PDK1	Pyruvate dehydrogenase kinase, isozyme 1	0.998915	0.895854	1.0033	0.777535	1.00394	0.73769	0.993911	0.602591	1.01343	0.259715	1.00835	0.317011
269	PFKFB3	6-phosphofructo-2-kinase (PFK-1) (Fructose -2,6-biphosphatase 3)	1.00121	0.888636	1.00397	0.753834	1.00614	0.619873	0.996308	0.764409	1.01388	0.260622	1.00891	0.313523
270	PFKM	6-phosphofructokinase, muscle	0.9966	0.703958	1.01977	0.123264	0.98788	0.336319	1.0054	0.67101	1.002	0.874871	1.01084	0.229384
271	PFKM	6-phosphofructokinase (PFK-1)	1.0015	0.87342	0.983304	0.206453	1.00731	0.583969	0.995719	0.747147	0.99476	0.692843	0.989012	0.240988
272	PGD	phosphogluconate dehydrogenase	0.993424	0.500884	1.01003	0.485635	0.981709	0.187048	1.00527	0.706321	0.986349	0.321514	0.998116	0.849771
273	PGM1	Phosphoglucomutase 1	0.993914	0.504861	1.01972	0.132036	0.981901	0.158875	1.00608	0.63987	0.995222	0.711307	1.0074	0.42082
274	PHF14	PHD finger protein 14	0.997821	0.822631	1.00581	0.672156	0.989572	0.452729	1.00614	0.652124	0.989245	0.429705	0.997494	0.794103
275	PHF20L1	PHD finger protein 20-like 1	1.00182	0.818521	1.00031	0.977771	1.00869	0.442755	0.995001	0.654342	1.01408	0.212196	1.00717	0.368439
276	PHKB	phosphorylase kinase B alpha regulatory chain	0.993565	0.430712	1.00709	0.544064	0.988121	0.30455	0.999038	0.934011	0.996084	0.737519	1.00157	0.848958
277	PKM2	pyruvate kinase, muscle	1.00145	0.908496	1.0013	0.941788	1.01232	0.49164	0.990692	0.599358	1.02316	0.198956	1.01217	0.336803
278	PLN	Phospholamban	1.01011	0.23392	0.992611	0.531177	1.02958	0.0138336	0.991	0.452346	1.03126	0.00978201	1.01175	0.162501
279	PPP1R8	protein phosphatase 1, regulatory subunit 8	1.03139	0.00817773	0.96607	0.0403518	1.06499	0.000167455	0.998854	0.944624	1.03003	0.0723661	0.997542	0.83381
280	PPP2CA	Serine/threonine-protein phosphatase 2A catalytic subunit alpha isoform	1.00087	0.897625	1.00063	0.947131	0.999498	0.957988	1.00224	0.8145	0.997895	0.825093	0.999266	0.912895
281	PRKAG2	5'-AMP-activated protein kinase gamma-2	1.03321	0.00189698	0.974673	0.0827037	1.06997	6.73876e-06	0.997712	0.87653	1.04526	0.00290188	1.00935	0.372398
282	PRSS7	Protease, serine, 7 (enterokinase) protein	0.996305	0.670145	0.989081	0.370261	0.997919	0.865111	0.994694	0.663939	0.992287	0.528072	0.990686	0.281969
283	PSEN1	Presenilin 1	1.0144	0.202815	1.00127	0.936184	1.02524	0.11681	1.00369	0.816599	1.02277	0.156374	1.01196	0.289322
284	PTK2	PTK2 protein tyrosine kinase 2	1.00799	0.316259	0.99416	0.603899	1.00938	0.40583	1.00659	0.559305	0.996913	0.783334	0.995532	0.574393
285	PYGL	glycogen phosphorylase (Liver)	0.995603	0.663821	0.990453	0.503358	0.991678	0.561036	0.999544	0.974687	0.982657	0.227572	0.986547	0.184333
286	PYGL	glycogen phosphorylase (Liver)	0.987947	0.519355	1.02999	0.267216	0.965102	0.182532	1.01133	0.671908	0.982909	0.517129	1.00617	0.743543
287	PYGM	glycogen phosphorylase (muscle)	1.00296	0.794939	0.995594	0.783199	0.990029	0.532729	1.01606	0.321274	0.97009	0.0592302	0.982759	0.126692
288	RAB1A	GTP binding protein Rab1a	1.00482	0.530873	0.994263	0.602727	0.995378	0.669635	1.01434	0.191276	0.97568	0.0232156	0.984928	0.0505349
289	RAP1GDS1	RAP1, GTP-GDP dissociation stimulator 1	0.997504	0.720913	1.0134	0.178729	0.988702	0.250869	1.00638	0.519375	0.995594	0.654867	1.00446	0.524885
290	RARB	Retinoic acid receptor, beta	0.999398	0.936509	1.00975	0.36434	0.995429	0.668296	1.00338	0.752097	1.00175	0.870248	1.00574	0.449034
291	RHOA	GTP Binding Protein	1.0014	0.830696	1.00014	0.988032	0.998618	0.881104	1.00419	0.65136	0.994594	0.557643	0.997363	0.686158
292	RNASEL	Ribonuclease L, 2'5'-oligoisoadenylate synthetase-dependent	1.00631	0.473076	1.00152	0.902094	1.00629	0.615377	1.00632	0.608226	1.00149	0.904249	1.0015	0.862907
293	ROR2	insulin receptor 2 tyrosine kinase	1.00972	0.336162	0.990851	0.518279	1.02041	0.156028	0.999149	0.952257	1.01194	0.404122	1.00134	0.893927
294	SCYE1	Small inducible cytokine, subfamily E	1.00285	0.649598	0.998954	0.90631	0.999463	0.951698	1.00625	0.48213	0.992212	0.378403	0.995581	0.480067
295	SDHB	succinate dehydrogenase complex, subunit B	1.00767	0.442266	0.997674	0.868077	1.00381	0.785956	1.01154	0.416316	0.990041	0.475793	0.99385	0.533468
296	SELE	Selectin E	1.00676	0.360741	0.99867	0.89845	1.01305	0.213761	1.00051	0.961351	1.0112	0.285584	1.00491	0.505813
297	SERCA2	Chicken Ca2+ transporting, ATPase	1.00953	0.352782	1.00229	0.873577	1.00357	0.805926	1.01554	0.283695	0.99048	0.506834	0.996368	0.720563
298	SI	Sucrase-isomaltase (intestinal)	0.990288	0.290354	0.989218	0.411306	0.991387	0.506969	0.98919	0.406169	0.991414	0.505401	0.990315	0.292635
299	SLC15A1	oligopeptide transporter, solute carrier family 15	1.00656	0.475888	0.988299	0.364273	1.01749	0.181653	0.995741	0.742051	1.00989	0.448028	0.999037	0.916187
300	SLC2A1	Solute carrier family 2 (Facilitated Glucose Transporter), member 1	1.00146	0.863907	1.00637	0.598758	1.00223	0.853686	1.0007	0.953762	1.00791	0.514074	1.00714	0.404729
301	SLC5A1	Sodium / Glucose cotransporter 1, solute carrier family 5	1.00273	0.773966	0.989897	0.452003	1.00743	0.581608	0.99805	0.884496	0.999203	0.95255	0.994539	0.564738
302	SMAD 2	Mothers against decapentaplegic homolog 2	0.992848	0.208857	1.00301	0.709659	0.983324	0.0362327	1.00246	0.76217	0.983857	0.0430535	0.993382	0.241888
303	SMAD 5	Mothers against decapentaplegic homolog 5	0.997423	0.659083	1.00204	0.805386	0.990056	0.227515	1.00484	0.559094	0.987293	0.122833	0.994636	0.35835
304	SOD1	Superoxide dismutase 1, soluble	1.01314	0.339279	0.972601	0.150689	1.02545	0.193386	1.00096	0.96021	0.996395	0.851609	0.984423	0.250555
305	SOD2	Superoxide dismutase 2, mitochondrial	1.009	0.364313	0.983993	0.248201	1.01771	0.209776	1.00036	0.979296	1.00106	0.93987	0.992487	0.446361
306	SOX4	SRY (sex determining region Y)-box 4	1.01303	0.524169	0.979047	0.46109	1.04086	0.164992	0.985932	0.622746	1.03359	0.255255	1.00595	0.771394
307	SPARC	Secreted protein acidic cysteine-rich	1.01084	0.139769	0.992501	0.464932	1.01039	0.316046	1.01128	0.276698	0.991627	0.41449	0.99206	0.274335
308	STAT2	Signal transducer and activator of transcription 2	1.03877	0.000184415	0.967498	0.0204173	1.0737	1.07448e-06	1.00498	0.726096	1.03365	0.0208942	1.00003	0.997695
309	STAT3	Signal transducer and activator of transcription 3	0.983919	0.181006	1.02317	0.194212	0.96998	0.0765401	0.998058	0.910731	0.994387	0.741529	1.00868	0.480146
310	STAT4	signal transducer and activator of transcription 4	0.992841	0.613686	1.02495	0.21829	0.972136	0.162032	1.01399	0.489082	0.982643	0.381666	1.00357	0.799527
311	STAT5	Signal transducer and activator of transcription 5	1.00585	0.573113	1.03234	0.0292883	0.991215	0.542424	1.02069	0.164837	1.00253	0.861841	1.01733	0.0946878
312	SUCLG1	succinate CoA ligase (GDP-Forming), alpha subunit	0.996667	0.768274	1.01075	0.508162	0.986428	0.392636	1.00701	0.661569	0.990089	0.531336	1.00037	0.974417
313	TALDO1	Transaldolase 1	0.985221	0.191708	1.03052	0.0670514	0.965056	0.0285218	1.0058	0.720274	0.988772	0.483298	1.00943	0.413854
314	TBX20	T-box 20	0.994142	0.559049	1.03424	0.0189446	0.976081	0.0894201	1.01254	0.381093	0.996996	0.832325	1.01545	0.129118
315	TBX5	T-box protein 5	1.00629	0.453437	0.996464	0.764522	1.01595	0.181355	0.996719	0.781016	1.01569	0.188462	1.00603	0.471984
316	TGF-a	Transforming growth factor, alpha	0.996822	0.713254	0.99354	0.595729	0.998808	0.922238	0.99484	0.674867	0.997501	0.839209	0.995518	0.603996
317	TGFB2	Transforming Growth Factor, beta 2	0.99944	0.93633	0.993251	0.494915	1.00139	0.888072	0.997486	0.799724	0.997141	0.773106	0.995194	0.492459
318	TGFBR1	Transforming growth factor, beta receptor I	1.00239	0.754911	1.00251	0.815331	0.99701	0.786828	1.00781	0.463038	0.991765	0.440635	0.997121	0.700221
319	TGFBR1	Transforming growth factor, beta receptor I	1.00452	0.563003	0.982283	0.106018	1.00779	0.482025	1.00127	0.908567	0.988683	0.302673	0.985474	0.0615947
320	TGFBR2	Transforming growth factor, beta receptor type II	1.00465	0.608481	0.9993	0.956057	1.00394	0.758012	1.00535	0.675946	0.997895	0.868908	0.998594	0.876565
321	TH	Tyrosine hydroxylase	0.996744	0.590555	1.00446	0.603682	0.992971	0.410744	1.00053	0.950561	0.996872	0.714505	1.00066	0.913633
322	THRA	Thyroid hormone receptor alpha	0.997475	0.757553	0.995801	0.716402	0.989873	0.379785	1.00514	0.658318	0.980684	0.0929236	0.98821	0.148381
323	THRB	Thyroid hormone receptor beta	1.00153	0.89334	0.998414	0.922289	0.999221	0.961473	1.00384	0.812245	0.993822	0.700263	0.996119	0.733655
324	TIMD4	T-cell immunoglobulin and mucin domain containing 4	1.02481	0.0110037	0.976296	0.0869487	1.03298	0.0181234	1.01672	0.225383	0.991909	0.548873	0.984075	0.0998468
325	TIMD4	T-cell immunoglobulin and mucin domain containing 4	1.01473	0.0857883	0.987738	0.303591	1.02286	0.0600984	1.00667	0.579129	1.00362	0.762931	0.99565	0.607439
326	TKT	Transketolase	1.00814	0.453314	0.998172	0.904778	1.01315	0.392762	1.00315	0.836895	1.00813	0.596424	1.00314	0.771868
327	TLR1	Toll-like receptor 1	0.998597	0.894042	1.00705	0.63625	0.998781	0.934551	0.998414	0.915027	1.00742	0.619347	1.00723	0.494084
328	TLR1	Toll-like receptor 1, homo sapiens	1.01969	0.0340566	0.988937	0.403734	1.04049	0.0026192	0.999303	0.95747	1.0297	0.02608	1.00911	0.331748
329	TLR2	Toll-like receptor 2	1.02385	0.0405671	0.971968	0.0804302	1.03504	0.0346776	1.01279	0.434113	0.993327	0.681287	0.982589	0.127448
330	TLR2 -2	Toll-like receptor 2 precursor	0.996998	0.663923	1.00166	0.864544	0.99975	0.979494	0.994254	0.55322	1.0072	0.460724	1.00442	0.52358
331	TLR3	Toll-like receptor 3	0.998552	0.813733	1.00878	0.337654	0.991315	0.322243	1.00584	0.508427	0.994215	0.504834	1.00147	0.815517
332	TLR4	Toll-like receptor 4	1.00319	0.62001	0.99547	0.617938	1.00635	0.486554	1.00005	0.9958	1.00175	0.84778	0.998608	0.82819
333	TLR5	Toll-like receptor 5	1.00096	0.89145	1.00051	0.958853	0.998263	0.860718	1.00366	0.7114	0.995132	0.620505	0.997819	0.756929
334	TLR7	Toll-like receptor 7	0.998829	0.8922	1.00213	0.861234	0.992462	0.534462	1.00524	0.668325	0.989396	0.382111	0.995739	0.621677
335	TNC	Tenascin	1.00445	0.709295	0.996754	0.846755	1.00196	0.907687	1.00695	0.681444	0.991813	0.626836	0.994277	0.630583
336	TNFR-II	Tumor Necrosis Factor receptor II	1.00689	0.325218	0.992005	0.41595	1.01265	0.202924	1.00116	0.906573	1.0034	0.730994	0.997688	0.739593
337	TNN	Tenascin N	1.0062	0.550355	0.993416	0.6517	0.997975	0.890018	1.01449	0.324665	0.977244	0.115796	0.985297	0.15213
338	TNNC1	Cardiac troponin C	1.00668	0.486627	0.993809	0.646371	1.01388	0.308593	0.999529	0.972187	1.00808	0.551893	1.00092	0.923264
339	TNS1	Tensin 1	0.995303	0.709011	1.02265	0.20763	0.975232	0.161635	1.01579	0.376603	0.98182	0.301795	1.00203	0.8717
340	TOP2B	Topoisomerase (DNA) II beta 180kDa	1.01379	0.198832	1.00115	0.93926	1.01659	0.280777	1.011	0.46197	1.00669	0.657193	1.00392	0.713431
341	TTNT3	Troponin T Type 3, skeletal, fast	0.992741	0.555563	1.00822	0.638632	0.983652	0.348199	1.00191	0.912492	0.989849	0.558515	0.998995	0.934751
342	TURKEY DNA	TURKEY DNA	1.00583	0.528683	0.990151	0.447704	1.01804	0.171437	0.993756	0.631138	1.01434	0.277353	1.00218	0.81404
343	TURKEY DNA	TURKEY DNA	0.986645	0.174159	1.00316	0.820472	0.976136	0.0825027	0.997267	0.845674	0.981908	0.190187	0.99248	0.441241
344	TYR	tyrosinase	0.991651	0.422387	1.00232	0.874782	0.986376	0.348772	0.996953	0.837873	0.991682	0.570242	0.996989	0.770722
345	TYR	tyrosinase	0.971027	0.200216	1.09171	0.00716054	0.953414	0.141838	0.988965	0.732113	1.05247	0.115455	1.07191	0.00265735
346	UCP3	Mitochondrial uncoupling protein 3	1.00196	0.790282	0.994587	0.603197	1.00698	0.505954	0.996971	0.771822	1.00458	0.664292	0.99957	0.953979
347	UGDH	UDP-glucose 6-dehydrogenase	0.998577	0.857849	1.00715	0.526163	1.00659	0.558984	0.990625	0.40242	1.02339	0.0405059	1.01524	0.0579273
348	UGP2	UDP-glucose pyrophosphorylase 2	0.988405	0.445874	1.01332	0.53959	0.94072	0.00491544	1.03851	0.0806611	0.917907	9.03535e-05	0.964438	0.0184741
349	UGP2	UDP Glucose Pyrophosphorylase 2	1.00114	0.903092	0.996727	0.808627	0.998727	0.923964	1.00357	0.78984	0.991909	0.540535	0.994312	0.547729
350	VEGFA	Vascular endothelial growth factor A	0.998018	0.891017	0.988635	0.576419	0.999311	0.973202	0.996727	0.872965	0.991201	0.668301	0.989917	0.485521
351	VEGFA	Vascular endothelial growth factor A (Vascular permeability factor)	1.00002	0.997457	0.991387	0.398955	1.0049	0.634867	0.995173	0.638084	1.00107	0.917156	0.996216	0.602517
352	XIN	Cardiomyopathy associated 3	1.00175	0.904607	0.997542	0.904709	0.996408	0.861597	1.00711	0.731243	0.986937	0.527633	0.992226	0.593805
353	XPNPEP1	X-propyl aminopeptidase 1, soluble	0.999837	0.981382	0.996009	0.685059	1.00837	0.398086	0.991374	0.379954	1.01309	0.188017	1.00451	0.518733
354	YWHAB	Tyrosine 3-monooxygenase/tryptophan 5-monoxygenase activation protein	1.00065	0.948397	1.00182	0.898614	1.00402	0.778139	0.997292	0.849128	1.00858	0.549026	1.00519	0.607375
355	YWHAB	Tyrosine 3-monooxygenase/tryptophan 5-monoxygenase activation protein	1.00257	0.725377	1.00379	0.715303	0.999008	0.923685	1.00616	0.553554	0.996651	0.746236	1.00021	0.976787
356	ZC3H15	Zinc finger CCCH-type containing 15	0.990753	0.178332	0.994319	0.558986	0.992093	0.415558	0.989416	0.275389	0.99701	0.758674	0.995663	0.528464
357	ZNF289	zinc finger protein 289 ID1 regulated	1.00055	0.941254	0.99407	0.57539	0.999473	0.960621	1.00164	0.877179	0.991923	0.445013	0.992996	0.348331
358	ZO 2	Tight junction protein 2	0.990299	0.233074	1.00431	0.710562	0.985914	0.223763	0.994704	0.643767	0.995436	0.690486	0.999861	0.986463
359	ZYX	Zyxin	1.01871	0.0631315	0.98808	0.391815	1.03088	0.0335588	1.00669	0.631029	1.01183	0.401014	0.999882	0.990613
