# Supplementary material for: Cell Walls of Saccharomyces cerevisiae Differentially Modulated Innate Immunity and Glucose Metabolism during Late Systemic Inflammation
Source: PLoS One. 2012 Jan 17;7(1):e30323. doi: 10.1371/journal.pone.0030323 (PMC3260269; doi:10.1371/journal.pone.0030323)
Supplement: Table S3 — Fold change and P values of gene expressions due to prebiotic and antibiotic in skeletal muscle tissues of non-challenged control and LPS-challenged birds. (XLSX) [file pone.0030323.s008.xlsx]

## Sheet: Fold Change_P value
	Table S10: Fold change and P values of gene expressions due to prebiotic and antibiotic in skeletal muscle tissues of non-challenged control and LPS-challenged birds
	Gene_Symbol	Gene	LPS vs CTL		(MOS_CTL) vs (VIRG_CTL)		(MOS_LPS) vs (MOS_CTL)		(VIRG_LPS) vs (VIRG_CTL)		(MOS_LPS) vs (VIRG_LPS)		MOS vs VIRG
			Fold change	P value	Fold change	P value	Fold change	P value	Fold change	P value	Fold change	P value	Fold change	P value
1	ACAA	Acetyl-CoA acyltransferase 1	0.993378	0.366007	0.995877	0.689631	0.99756	0.814481	0.989214	0.293571	1.00428	0.679614	1.00007	0.992339
2	ACACA	acetyl-CoA carboxylase alpha	1.00596	0.611695	0.990075	0.54652	1.01919	0.250993	0.992893	0.666352	1.0163	0.328804	1.0031	0.791332
3	ACADS	Acetyl-CoA dehydrogenase, short chain	1.01219	0.583449	0.992514	0.809931	0.999088	0.976684	1.02546	0.421136	0.966988	0.283026	0.979672	0.352756
4	ACE	Angiotensin converting enzyme	1.00299	0.78542	0.991675	0.588968	1.00064	0.966643	1.00534	0.731948	0.987047	0.399359	0.989355	0.328261
5	ACLY	ATP citrate lyase	0.993918	0.339865	0.990103	0.27135	1.00282	0.755224	0.985095	0.0972201	1.00792	0.382838	0.998975	0.871983
6	ACSS2	acetyl Co-A synthetase 2	1.00069	0.943659	0.988368	0.397299	1.01212	0.385433	0.989388	0.437188	1.01107	0.423794	0.999653	0.971693
7	ACTA2	Actin alpha 2 smooth muscle aorta	1.00405	0.645781	1.01804	0.150437	0.985638	0.243584	1.0228	0.0711354	0.981051	0.123825	0.999376	0.94324
8	ACTB	Actin, beta	0.972832	0.358502	0.988738	0.789345	1.00064	0.987959	0.945797	0.189325	1.04607	0.288474	1.017	0.573934
9	ACTB	Cytoskeletal beta actin	0.999097	0.967006	0.99237	0.804142	1.00328	0.915636	0.994934	0.869397	1.00069	0.982162	0.99652	0.873235
10	ACTN1	Actinin, alpha 1, cytoskeletal isoform	1.00339	0.426659	1.00023	0.969943	1.00486	0.422338	1.00191	0.749299	1.00317	0.597291	1.0017	0.688624
11	ACVR1	Activin A receptor, type 1	1.00146	0.778985	1.0063	0.392324	1.00067	0.927263	1.00225	0.759184	1.00472	0.520991	1.00551	0.289083
12	ACVR2A	Activin A receptor, type IIA	1.00031	0.950723	1.00161	0.822671	0.99996	0.995612	1.00067	0.925987	1.0009	0.899949	1.00126	0.804624
13	ADH5	Alcohol dehydrogenase 5 (class III), chi polypeptide	1.02769	0.126919	0.98691	0.602017	1.04275	0.0982374	1.01285	0.613208	1.01605	0.528596	1.00137	0.938707
14	AGTR1	Angiotensin II receptor, type 1	0.998119	0.65732	1.00392	0.514366	0.993289	0.262428	1.00297	0.621041	0.994229	0.335386	0.999065	0.825488
15	AK1	adenylate kinase isoenzyme 1 (myokinase)	1.0002	0.99459	1.0156	0.714537	1.00055	0.989701	0.999859	0.997353	1.0163	0.70247	1.01595	0.597031
16	ALDH2	aldehyde dehydrogenase 2 family (mitochondrial)	1.00098	0.925327	0.997549	0.868822	1.01594	0.288142	0.986257	0.352361	1.02757	0.0682554	1.01245	0.240012
17	ALDOB	fructose biphosphate, aldolase B	0.98659	0.107867	0.991414	0.466777	0.99668	0.778913	0.976604	0.0464563	1.01179	0.322772	1.00155	0.853261
18	ALDOLASE C	fructose-biphosphate aldolase C	0.999331	0.933521	0.996112	0.731144	1.0058	0.611287	0.992905	0.529378	1.00905	0.42678	1.00256	0.749495
19	AMY2A	Amylase, alpha 2A; pancreatic	0.994964	0.562445	1.00286	0.816819	1.00024	0.984922	0.989723	0.402176	1.01351	0.276751	1.00817	0.350833
20	ANGPT-1	Angiopoietin-1	1.00378	0.456745	0.986472	0.0573447	1.01019	0.156531	0.99741	0.716627	0.999113	0.900845	0.992769	0.152946
21	ANGPT2B	Angiopoietin-2B	0.986569	0.114375	0.975247	0.0388449	1.00219	0.856517	0.971194	0.0161337	1.00637	0.59926	0.990686	0.274106
22	ANKRD1	Ankyrin repeat domain 1 (cardiac muscle)	1.03713	0.115807	0.972756	0.398755	1.04969	0.139031	1.02473	0.455477	0.99645	0.913436	0.984532	0.500524
23	ANPEP	Alanyl aminopeptidase Ey	1.02126	0.329218	0.987868	0.68867	1.03257	0.293168	1.01007	0.742347	1.00988	0.746894	0.998815	0.956044
24	APLP2	Amyloid beta (A4) precursor-like protein 2	0.994486	0.390034	0.994181	0.521198	0.995966	0.656711	0.993007	0.440433	0.997148	0.753239	0.995663	0.499161
25	AR	Androgen receptor, alpha-1B	1.00043	0.935106	0.992872	0.339374	1.0011	0.883249	0.999763	0.974705	0.994201	0.437035	0.993533	0.22083
26	ARNTL	Aryl hydrocarbon receptor nuclear translocator-like	1.00103	0.883814	0.999487	0.958588	0.994183	0.557763	1.00791	0.424266	0.985877	0.150705	0.992659	0.290954
27	ARNTL2	Aryl hydrocarbon receptor nuclear translocator-like2	1.01232	0.0458274	0.997549	0.777931	1.01568	0.073706	1.00897	0.301874	1.00419	0.627576	1.00086	0.887926
28	ARPC1B	Actin related protein 2/3 complex, subunit 1B	1.00645	0.504075	1.00483	0.723109	1.00722	0.596789	1.00569	0.67778	1.00636	0.642423	1.0056	0.562432
29	ATP1B1	ATPase, Na+/K+ - transporting, beta 1 subunit	1.00201	0.737076	0.999037	0.909473	1.00301	0.723254	1.00101	0.904707	1.00104	0.902084	1.00004	0.994732
30	AZIN1	Ornithine decarboxylase antizyme inhibitor	1.03566	0.12995	0.969619	0.345115	1.05868	0.0842169	1.01314	0.691651	1.01319	0.69781	0.99116	0.705411
31	BACT	BACT	1.02495	0.390155	1.0292	0.477967	1.05193	0.214846	0.998673	0.974011	1.08408	0.0520593	1.05628	0.0596354
32	BACT	BACT	0.995138	0.397042	0.999383	0.939373	1.00218	0.789165	0.988149	0.143459	1.01357	0.100652	1.00645	0.266143
33	BMPER	BMP-binding endothelial regulator precursor	1.00094	0.867018	1.00066	0.933016	1.00162	0.836648	1.00024	0.975171	1.00204	0.795556	1.00135	0.808679
34	Bu-1b	Bu-1b	0.999049	0.889433	0.998068	0.841535	0.997491	0.795223	1.00061	0.949815	0.994953	0.601463	0.996513	0.609583
35	CAB2	CAB2	1.00084	0.907317	1.0061	0.549146	1.00354	0.727597	0.998141	0.854583	1.01155	0.258376	1.00882	0.222262
36	CAB2	CAB2	0.984301	0.00741805	1.01719	0.0398214	0.979841	0.0148625	0.98878	0.17308	1.00799	0.335361	1.01258	0.0325183
37	CAMK2G	calcium/calmodulin-dependent protein kinase, CaM kinase II gamma	0.995612	0.509987	1.00265	0.779424	0.992423	0.421322	0.998811	0.899991	0.996236	0.69236	0.999432	0.932829
38	CASQ2	Calsequestrin 2 (cardiac muscle)	0.997195	0.944065	0.988224	0.834282	0.985308	0.793747	1.00923	0.871118	0.964805	0.526933	0.976445	0.551647
39	CCL16	Chemokine K203 precursor	1.03775	0.0847793	1.00292	0.923445	1.04236	0.171947	1.03316	0.282483	1.01185	0.697672	1.00737	0.731872
40	CCL5	Chemokine ligand 5	1.00042	0.954518	0.998629	0.893347	0.997735	0.825945	1.0031	0.761981	0.993285	0.510621	0.995953	0.575172
41	CCND1	Cyclin D1	0.997894	0.667076	0.99939	0.930077	0.995802	0.542387	0.99999	0.99881	0.995208	0.486877	0.9973	0.580342
42	CCR2	Chemokine Receptor 2	1.00373	0.407055	0.997321	0.67186	1.00145	0.818755	1.00601	0.344109	0.992803	0.254287	0.995056	0.270113
43	CCR5	Chemokine Receptor 5	1.00831	0.197585	1.00051	0.954968	1.00714	0.436712	1.00949	0.294719	0.998186	0.840441	0.999349	0.918159
44	CCR9	Chemokine Receptor 9	1.01112	0.241655	1.00012	0.992839	1.00714	0.59377	1.01511	0.260451	0.99226	0.560239	0.996181	0.685158
45	CD36	CD36 antigen (collagen type 1 receptor)	0.997984	0.626098	1.00328	0.575678	1.00114	0.846256	0.994842	0.377526	1.00963	0.1025	1.00645	0.121166
46	CD3D	CD3 glycoprotein	1.00601	0.233461	1.0003	0.966171	1.00593	0.404925	1.00608	0.393513	1.00016	0.982478	1.00023	0.963694
47	CD3D	CD3 glycoprotein	0.998761	0.831415	1.0016	0.845954	0.997249	0.737967	1.00028	0.973274	0.998573	0.862031	1.00008	0.988437
48	CDC2	Cyclin-dependent kinase 1; p34 protein kinase	0.998886	0.850936	1.00532	0.526576	0.996079	0.639261	1.0017	0.839586	0.999674	0.969302	1.00249	0.675414
49	Cdc42	CDC42 effector protein 4 (RHO GTPase binding)	1.00182	0.657128	0.987361	0.0293303	1.00778	0.185331	0.99591	0.478973	0.999127	0.879756	0.993223	0.0976556
50	CDK2AP1	CDK2-associated protein 1	1.00121	0.816727	1.00133	0.856843	1.00162	0.827186	1.00081	0.912849	1.00214	0.772387	1.00174	0.73983
51	CDKN1B	cyclin-dependent kinase inhibitor (p27, kip1)	0.999088	0.851952	1.00106	0.877781	1.00176	0.798256	0.996419	0.603063	1.00643	0.352996	1.00374	0.444893
52	CGN	Cingulin	0.998527	0.767985	1.00425	0.548595	0.993947	0.390307	1.00313	0.658256	0.995056	0.48289	0.99964	0.942551
53	CHICK DNA	CHICK DNA	1.00355	0.778918	1.02186	0.22601	0.999329	0.969965	1.00779	0.663842	1.01329	0.45953	1.01757	0.168175
54	CHICK DNA	CHICK DNA	0.998235	0.875996	1.02027	0.210559	1.00137	0.931867	0.995111	0.759483	1.02669	0.100706	1.02348	0.0411227
55	CIP 1	cdk inhibitor CIP 1 (p21)	1.00661	0.153606	0.998296	0.792865	1.00627	0.339657	1.00695	0.284302	0.997625	0.713124	0.997957	0.656015
56	CKMT2	Creatine kinase, mitochondrial 2	0.989186	0.0381584	0.996326	0.618132	0.993822	0.401883	0.984571	0.0360643	1.00568	0.443157	1.00099	0.849329
57	CLDN19	Claudin_19	0.996324	0.394887	0.997542	0.687584	1.0001	0.987234	0.992565	0.223098	1.00511	0.40469	1.00132	0.760237
58	CLDN22	Claudin_22	1.00655	0.254052	1.00505	0.533027	1.00103	0.898448	1.0121	0.13773	0.99407	0.46191	0.999543	0.936619
59	CLDN24	Claudin_24	0.999805	0.966398	0.995332	0.474856	1.00369	0.574758	0.995937	0.53198	1.00308	0.637099	0.999196	0.861732
60	CMF1	Cardiac Muscle Factor 1	0.997484	0.663036	0.996665	0.68279	0.995807	0.60737	0.999164	0.91847	0.99332	0.412324	0.994987	0.385143
61	CNDP2	CNDP dipeptidase 2 (metallopeptidase M20 family)	0.995931	0.416187	0.998026	0.780161	1.00079	0.91118	0.991093	0.207584	1.00779	0.274263	1.00289	0.56436
62	COUP-TFII	Nuclear Receptor Subfamily 2, group F, member 2	1.00363	0.510807	0.993623	0.411941	1.00847	0.278397	0.998811	0.878683	1.00323	0.678069	0.998414	0.773521
63	COX 10	COX 10 homolog, Cytochrome c oxidase assembly protein, haem A	1.00502	0.530728	0.996706	0.769244	1.01484	0.197184	0.995303	0.675515	1.01627	0.158667	1.00644	0.422808
64	CPT1A	Carnitine palmitoyltransferase I A (liver)	1.01051	0.0664615	0.992019	0.319016	1.01068	0.186952	1.01035	0.20059	0.992336	0.338757	0.992177	0.167634
65	CPT1A	carnitine palmitoyltransferase 1A	1.00569	0.508958	1.00942	0.440588	1.00749	0.53957	1.0039	0.748437	1.01302	0.287575	1.01122	0.194848
66	cRac1B	cRac1B	0.988715	0.0241607	1.00874	0.219005	0.98361	0.0208238	0.993846	0.383015	0.998352	0.816663	1.00353	0.481662
67	CRAT	carnitine acetyltransferase	0.976476	0.0114948	0.973006	0.0395521	0.989356	0.419304	0.963765	0.00564885	0.998843	0.930321	0.985843	0.128563
68	CS	ATP citrate synthase	1.0246	0.373142	0.985973	0.714134	1.07884	0.0498557	0.97308	0.479309	1.09314	0.0215432	1.03817	0.170167
69	CTGF	Connective Tissue Growth Factor	1.01835	0.145329	1.00066	0.969913	0.997587	0.891536	1.03954	0.0293297	0.960275	0.0250305	0.980262	0.114369
70	CTNNB1	Catenin, beta 1	1.00661	0.124432	0.999328	0.911327	1.00735	0.226525	1.00586	0.335154	1.00081	0.894238	1.00007	0.987509
71	CXCR1	Putative CXCR1 isoform I and II, Interleukin 8 receptor	1.01508	0.0457911	0.973073	0.0101695	1.0301	0.00527982	1.00027	0.979666	1.0021	0.842783	0.987478	0.0922348
72	CXCR4	Chemokine Receptor 4	1.00477	0.286078	0.993905	0.329864	1.00497	0.431236	1.00459	0.465103	0.994291	0.361293	0.994098	0.184292
73	CYGB	Cytoglobin	1.02078	0.0820724	0.982378	0.286948	1.0367	0.0323289	1.0051	0.761658	1.01327	0.439384	0.997701	0.846989
74	DBH	Dopamine beta-hydroxylase	0.992367	0.410796	0.964458	0.0063452	1.03167	0.0184944	0.954562	0.000479435	1.04236	0.00179169	1.00266	0.775806
75	DCN	Decorin precursor	0.950772	0.0178154	0.988053	0.688453	0.959495	0.1685	0.942128	0.0475191	1.00627	0.834949	0.997114	0.891647
76	DES	Desmin	0.998819	0.955562	0.888904	0.000107717	1.03339	0.274086	0.965411	0.241107	0.95149	0.0981669	0.919665	9.86438e-05
77	DIO1	Deiodinase, iodothyronine, type I	1.00416	0.551282	1.00407	0.679671	1.00237	0.809601	1.00595	0.545905	1.00049	0.960269	1.00228	0.744135
78	DIO2	Deiodinase Type 2	1.01386	0.0246401	0.993347	0.439072	1.01932	0.0271957	1.00844	0.330522	1.00407	0.638027	0.998691	0.830007
79	ECE1	Endothelin converting enzyme 1	1.01206	0.181456	0.98782	0.331654	1.02205	0.0891557	1.00216	0.863575	1.00742	0.560675	0.99757	0.784825
80	EDN1	Endothelin-1	1.00095	0.852419	1.00243	0.736292	0.989546	0.145391	1.01248	0.0861301	0.979719	0.0049283	0.991009	0.0775022
81	EDNRA	Endothelin receptor type A	1.0038	0.545559	0.995167	0.586597	1.00686	0.443097	1.00074	0.933299	1.00126	0.886145	0.998213	0.774731
82	EDNRB2	Endothelin receptor B subtype 2	1.00221	0.674652	0.997701	0.756396	0.997298	0.715199	1.00714	0.339705	0.98795	0.102915	0.99281	0.169485
83	EF2	Elongation factor 2	1.00042	0.987295	0.995891	0.912773	0.98846	0.757506	1.01253	0.740439	0.97221	0.45371	0.983979	0.543637
84	EF2	Elongation factor 2	1.0034	0.881599	1.0153	0.63793	0.993291	0.834684	1.01362	0.675013	0.994939	0.874964	1.00507	0.824666
85	EFNB2	Ephrin-B2	0.999489	0.916668	0.996672	0.628876	1.00035	0.959021	0.998625	0.841992	0.998393	0.816022	0.997529	0.612695
86	EGFR	Epidermal growth factor receptor	0.995792	0.484617	1.00046	0.956573	0.989865	0.232868	1.00176	0.837003	0.988587	0.179073	0.994512	0.361528
87	EGFR	Epidermal growth factor alpha receptor	1.00523	0.377918	0.995229	0.567436	1.00876	0.297569	1.00171	0.837456	1.00222	0.790604	0.998718	0.828449
88	EGR1	Early growth response 1	1.01682	0.147417	1.00741	0.649217	1.02831	0.0869665	1.00546	0.736838	1.03029	0.0673763	1.01878	0.106224
89	EHHADH	enoyl-CoA hydratase/3-hydroxyacyl-CoA dehydrogenase	0.999713	0.960451	1.00567	0.48939	1.00031	0.969398	0.999114	0.91416	1.00687	0.402107	1.00627	0.278727
90	ELN	Tropoelastin	1.01718	0.0137844	1.00257	0.791794	1.012	0.222734	1.02239	0.0228736	0.992384	0.431067	0.997459	0.71058
91	ELN	Elastin	1.00266	0.752009	1.00369	0.756915	0.999851	0.989979	1.00548	0.646362	0.998068	0.870715	1.00088	0.916951
92	ENG	Endoglin	0.996539	0.731414	0.967967	0.0233665	1.00758	0.598158	0.985626	0.310157	0.989526	0.460259	0.978687	0.0334043
93	ENO1	Enolase 1 (alpha)	0.999875	0.992837	0.973836	0.178871	1.00862	0.662975	0.991207	0.653791	0.990947	0.644141	0.982351	0.201647
94	ENO2	phosphopyruvate hydratase	1.00286	0.69786	0.999404	0.954353	1.01213	0.247305	0.993677	0.542492	1.01797	0.0880481	1.00864	0.243021
95	EPAS1	Endothelial PAS domain protein 1	1.00015	0.988073	1.00548	0.694533	0.997564	0.860821	1.00273	0.844246	1.00029	0.983277	1.00288	0.769885
96	EPHX2	Epoxide hydrolase 2, cytoplasmic	0.992109	0.108443	1.00678	0.333132	0.98836	0.0928868	0.995873	0.552711	0.999189	0.906826	1.00298	0.54676
97	FAS	TNF receptor superfamily (Fas Ligand)	0.996732	0.501237	0.997141	0.677358	0.993378	0.33468	1.0001	0.988799	0.990439	0.163547	0.993788	0.200807
98	FBP1	fructose-1,6- biphosphatase 1 (F1,6 BPase)	0.991994	0.108471	0.992831	0.30877	0.996314	0.601253	0.987694	0.0805165	1.00149	0.832806	0.997148	0.568044
99	FH	fumarate hydratase	1.00977	0.322831	1.01036	0.458108	1.00162	0.906845	1.01797	0.200378	0.994146	0.672312	1.00222	0.821384
100	FIGF	C-fos induced growth factor (vascular endothelial growth factor D)	1.00543	0.451511	0.995105	0.628372	1.008	0.433693	1.00285	0.778675	1.00021	0.983284	0.997653	0.743801
101	FIH1	Factor Inhibiting Hif	1.00664	0.223395	0.999196	0.916731	1.01111	0.15126	1.00219	0.776428	1.00809	0.298991	1.00363	0.506083
102	FLK1	Vascular endothelial growth factor receptor 2	1.00754	0.151213	0.992487	0.307417	1.01215	0.10231	1.00295	0.690006	1.00159	0.829664	0.997024	0.568573
103	FLT1	Fms-related tyrosine kinase 1 (vascular endothelial growth factor)	1.00525	0.457496	0.999778	0.982232	1.00631	0.529634	1.0042	0.673905	1.00189	0.850165	1.00083	0.905781
104	FSCN1	Fascin 1 (actin-bundling protein)	0.999834	0.972281	0.997052	0.663804	0.999852	0.982544	0.999816	0.978293	0.997086	0.666259	0.997072	0.540392
105	FSTL1	Follistatin-like 1	0.993142	0.484937	0.989458	0.447	1.00148	0.915198	0.984868	0.274222	1.00615	0.659812	0.997771	0.820678
106	G6PC2	Glucose-6-phosphatase (G-6-Pase)	1.00397	0.655972	1.00255	0.839864	1.00387	0.759135	1.00408	0.746356	1.00233	0.853045	1.00244	0.784197
107	Gal-1	Galinacin 1 alpha	0.998229	0.833182	1.01292	0.280152	0.978984	0.0766542	1.01785	0.135866	0.974241	0.0286057	0.993389	0.428504
108	Gal-1	Galinacin 1 alpha	0.994057	0.274196	0.998082	0.802986	0.985567	0.0598944	1.00262	0.734152	0.981105	0.0137763	0.989554	0.0546962
109	Gal-2	Gallinacin 2	1.00672	0.567341	0.994939	0.759275	1.00285	0.86343	1.01061	0.524201	0.987307	0.440621	0.991112	0.446136
110	GALT	galactose-1-phosphate uridyltransferase	0.99975	0.979467	1.00698	0.613204	1.00082	0.952522	0.998682	0.923636	1.00914	0.508176	1.00806	0.409858
111	GAPDH	Glyceraldehyde-3-phosphatase dehydrogenase	1.01052	0.858086	0.963075	0.649637	1.04722	0.577465	0.975112	0.760867	1.0343	0.683858	0.998054	0.97344
112	GAPDH	Glyceraldehyde-3-phosphatase dehydrpgenase	1.03201	0.630988	0.973566	0.772659	1.08382	0.385711	0.982665	0.850427	1.07379	0.442923	1.02245	0.734986
113	GAPDH	Glyceraldehyde-3-phosphatase dehydrogenase	0.973987	0.696941	1.02823	0.770923	0.961174	0.68031	0.986971	0.891444	1.00135	0.98894	1.0147	0.830642
114	GAPDH	glyceraldehyde 3-phosphate dehydrogenase	1.00591	0.908057	1.04606	0.532692	0.934971	0.351706	1.08223	0.273889	0.903721	0.161295	0.972284	0.581786
115	GAPDH	glyceraldehyde 3-phosphate dehydrogenase	1.01453	0.797313	1.03938	0.626822	0.990094	0.900254	1.03957	0.62522	0.989917	0.898463	1.01435	0.799783
116	GATA4	GATA-4 binding protein 4	1.00525	0.402155	0.999079	0.916695	0.999631	0.966614	1.0109	0.220303	0.987936	0.170221	0.993492	0.296306
117	GBE1	Glycogen branching enzyme	0.99106	0.372249	1.00084	0.953005	1.00013	0.992595	0.98207	0.205128	1.01924	0.180155	1.01	0.32183
118	GCK	glucokinase	1.00355	0.733909	1.00051	0.972546	1.0023	0.876484	1.0048	0.744614	0.998013	0.892627	0.999259	0.943283
119	GH	growth hormone 1	0.99566	0.458193	1.00053	0.949277	0.999252	0.928297	0.99208	0.336472	1.00776	0.350783	1.00414	0.480192
120	GHITM	Growth hormone-inducible transmembrane protein	0.991884	0.149818	0.997238	0.728382	0.994931	0.52488	0.988847	0.159155	1.00338	0.672269	1.0003	0.956978
121	GHR	growth hormone receptor	0.999349	0.978417	1.00256	0.940178	1.01199	0.726496	0.98687	0.69799	1.02807	0.416522	1.01524	0.530208
122	GHR	growth hormone receptor (GHR)	0.996831	0.691415	1.00775	0.493939	0.996716	0.769217	0.996947	0.788528	1.00751	0.506972	1.00763	0.339465
123	GHRH	growth hormone-releasing hormone (GHRH)	0.996665	0.62167	1.00444	0.643084	0.995251	0.618914	0.99808	0.840588	1.00159	0.867921	1.00301	0.656599
124	GHRHR	Growth hormone releasing hormone receptor	1.00011	0.991512	0.995346	0.757984	1.00801	0.598173	0.992281	0.608653	1.01112	0.464921	1.0032	0.764894
125	GLUD1	glutamate dehydrogenase 1	0.99445	0.492716	1.00887	0.441074	0.989492	0.356569	0.999434	0.960561	0.998836	0.918929	1.00384	0.636491
126	GLUL	glutamine synthetase	0.992304	0.50347	0.997971	0.900874	0.998264	0.915246	0.98638	0.401142	1.00999	0.542567	1.00396	0.731887
127	GMCSF	Granulocyte-macrophage colony-stimulating factor	0.998312	0.723742	1.00177	0.792646	1.00458	0.496664	0.992085	0.238889	1.01438	0.0359864	1.00805	0.0957787
128	GPD2	Glycerol-3-phosphate dehydrogenase 2	0.995034	0.353892	0.994836	0.495417	1.00221	0.770928	0.987908	0.109706	1.00924	0.225962	1.00201	0.707633
129	GPI	Glucose phosphate isomerase	0.974947	0.572022	0.947692	0.397633	1.00927	0.884533	0.94179	0.345949	1.01559	0.808416	0.981051	0.670845
130	GPI	glucose-6-phosphate isomerase	1.00155	0.758272	1.00631	0.374343	1.0016	0.821476	1.0015	0.832496	1.00641	0.366801	1.00636	0.207709
131	GSK3B	glycogen synthase kinase-3 beta	0.987142	0.118278	0.993995	0.606259	1.00497	0.671605	0.969632	0.00875748	1.03022	0.0113572	1.01194	0.151744
132	GYS1	glycogen synthase 1 (muscle)	0.984856	0.403134	1.01627	0.531733	0.972486	0.279985	0.997383	0.919088	0.990899	0.723111	1.0035	0.847907
133	GYS1	glycogen synthase 2 (liver)	0.988165	0.369575	0.998615	0.941192	0.986874	0.481229	0.989458	0.572036	0.996009	0.831178	0.997314	0.839203
134	HA	HA	1.00496	0.367957	1.00014	0.985982	1.00587	0.449437	1.00405	0.602682	1.00195	0.800874	1.00104	0.849227
135	HADH	3-hydroxyacyl-CoA dehydrogenase	1.00044	0.960121	0.999411	0.96182	1.00875	0.479042	0.992192	0.524936	1.01609	0.195142	1.00771	0.378166
136	HAGH	hydroxyacylglutathione hydrolase	1.03164	0.167046	1.01886	0.557287	1.06567	0.0464921	0.998707	0.96758	1.08717	0.00906887	1.05246	0.023746
137	HAND1	Heart and neural crest derivatives expressed 1	0.998312	0.780784	1.0075	0.384278	0.989897	0.237496	1.0068	0.430266	0.99059	0.271288	0.999009	0.87043
138	HAND2	Heart and neural crest derivatives expressed 2	1.01269	0.0137591	0.995884	0.567709	1.0064	0.378527	1.01901	0.00904922	0.983557	0.0214447	0.989698	0.0421412
139	HBA2	Hemoglobin, alpha 2	0.965347	0.0715039	1.00287	0.917086	0.972344	0.308776	0.958401	0.123555	1.01746	0.529663	1.01014	0.605208
140	HBAD	Hemoglobin, alpha 2	1.00124	0.858177	0.980725	0.0479059	1.01394	0.158765	0.988699	0.247001	1.00576	0.558294	0.993161	0.322708
141	HBB	Hemoglobin beta	0.958814	0.00438458	0.997224	0.893137	0.960088	0.0496409	0.957543	0.0366223	0.999875	0.995234	0.998552	0.921137
142	HBE1	Hemoglobin subunit, epsilon 1	0.989526	0.0954865	0.999695	0.972882	0.99316	0.441301	0.985905	0.111922	1.00705	0.430432	1.00337	0.593576
143	HBG1	Hemoglobin, Gamma A	1.00546	0.450573	0.999432	0.955461	1.00636	0.535075	1.00456	0.655006	1.00122	0.904449	1.00033	0.963949
144	HBZ	Hemoglobin, zeta	1.01193	0.463812	0.985665	0.528282	1.01962	0.396085	1.00429	0.851395	1.00071	0.975279	0.993161	0.671491
145	HDGF	Hepatoma-derived growth factor	0.999212	0.876155	0.998975	0.886805	1.00253	0.723787	0.995898	0.566736	1.00563	0.432853	1.0023	0.650847
146	HGBA	Probable hemoglobin and hemoglobin-haptoglobin binding protein 3 precursor	0.995371	0.550192	0.988669	0.299678	1.01418	0.200962	0.976912	0.0343808	1.02638	0.0189225	1.00735	0.347403
147	HIF1A	Hypoxia-inducible factor 1, alpha subunit (basic)	0.992076	0.166565	0.994884	0.52783	0.993667	0.43458	0.990486	0.240431	0.998082	0.8139	0.996485	0.540458
148	HK1	hexokinase 1	0.996776	0.681323	1.00298	0.789333	0.998286	0.877405	0.995268	0.669733	1.00602	0.589629	1.0045	0.568499
149	HK2	Hexokinase 2	0.999063	0.918273	0.988197	0.358378	1.00927	0.475456	0.988963	0.390619	1.00848	0.513361	0.998289	0.851195
150	HMGR	3-hydroxy-3-methylglutaryl-CoA reductase	0.996229	0.482445	0.989149	0.151489	1.00953	0.21351	0.983098	0.0253976	1.01575	0.0409897	1.00236	0.660809
151	HMOX1	Heme oxygenase (decycling) 1	1.00698	0.229621	0.993926	0.455794	1.01263	0.126385	1.00135	0.868138	1.00513	0.52927	0.999515	0.932475
152	HNF1A	hepatocyte nuclear factor 1alpha	1.0032	0.520915	0.995643	0.534652	1.00355	0.615326	1.00286	0.684755	0.996333	0.601744	0.995988	0.419527
153	HOXA13	Homeobox A13	0.999661	0.958422	1.00187	0.838685	0.999627	0.967883	0.999695	0.973341	1.0018	0.844203	1.00184	0.776569
154	HOXA3	Homeobox A3	1.02437	0.418502	1.10403	0.01921	1.00768	0.856355	1.04132	0.338652	1.06837	0.1245	1.08605	0.00638271
155	HSPE1	Heat shock 10kDa protein 1	0.992073	0.432533	0.99858	0.921018	0.99244	0.596567	0.991706	0.561283	0.999321	0.962104	0.998947	0.917401
156	HYOU1	Hypoxia up-regulated 1	0.988645	0.324395	0.961501	0.0170652	1.02108	0.205619	0.957237	0.00834421	1.02563	0.130993	0.993051	0.551173
157	ICAM-1	Intercellular adhesion molecule 1	1.00102	0.829948	0.992969	0.292205	1.00201	0.765202	1.00002	0.997016	0.994946	0.448983	0.993953	0.199931
158	ID2	Inhibitor of DNA binding 2, dominant negative helix-loop-helix protein	1.02244	0.0827349	0.999085	0.959509	1.02886	0.115632	1.01607	0.377278	1.01166	0.520615	1.00535	0.675619
159	IDH2	isocitrate dehydrogenase (NADP+), soluble	1.01058	0.513691	0.998691	0.954135	1.02521	0.274969	0.99616	0.865879	1.02781	0.229104	1.01315	0.417715
160	IDH3A	isocitrate dehydrogenase 3 (NAD+) alpha	1.04322	0.00370717	1.01787	0.386965	1.04216	0.0443196	1.04427	0.0349509	1.01581	0.443503	1.01684	0.248954
161	IER5	Immediate early response 5	1.00392	0.510529	0.998075	0.819125	1.0034	0.687602	1.00446	0.597057	0.99701	0.722409	0.997542	0.679709
162	IFN	Interferon Gamma	0.991379	0.118736	0.99973	0.972259	0.990308	0.214294	0.99245	0.333631	0.99757	0.756026	0.998649	0.807001
163	IFNA	Interferon type B precursor	0.995747	0.305854	0.99737	0.653445	0.998109	0.747164	0.993391	0.259857	1.00211	0.721177	0.999737	0.94926
164	IFNA2	Interferon alpha-A precursor	0.991741	0.105488	0.995346	0.517838	0.989038	0.129631	0.994452	0.440744	0.989924	0.163736	0.992631	0.148645
165	IFNAR2	Interferon (alpha, beta and omega) receptor 2	1.00593	0.214046	0.985331	0.028856	1.00608	0.36843	1.00578	0.390371	0.985624	0.0316192	0.985481	0.00226869
166	IFNG	Interferon gamma precursor (IFN-gamma)	0.998386	0.866676	1.00505	0.710577	0.991374	0.523701	1.00545	0.689247	0.990988	0.505139	0.997992	0.834818
167	IFNGR2	Interferon gamma receptor 2	1.00236	0.694418	1.00317	0.70897	1.00173	0.837851	1.00298	0.7256	1.00193	0.820501	1.00255	0.671322
168	IGF1	Insulin-like growth factor I precursor (Somatomedin)	1.00008	0.990209	0.999591	0.962689	0.997405	0.766632	1.00276	0.753654	0.994257	0.511313	0.99692	0.619766
169	IGF2BP3	Insulin-like growth factor 2 mRNA binding protein 3	0.998721	0.88469	0.998345	0.89431	0.996544	0.781433	1.0009	0.942308	0.994002	0.629574	0.996167	0.663798
170	IGFBP1	Insulin-like growth factor binding protein 1	0.996389	0.561014	1.01095	0.216534	0.988449	0.187348	1.00439	0.618429	0.994898	0.561204	1.00289	0.64266
171	IGFBP2	Insulin-like growth factor binding protein 2	0.999527	0.932541	0.999238	0.923417	1.00384	0.627191	0.99523	0.544982	1.00789	0.3201	1.00356	0.525121
172	IL10	Interleukin 10	0.997078	0.549149	0.99948	0.94018	0.991065	0.194435	1.00312	0.651229	0.987464	0.0685776	0.993457	0.179417
173	IL10RA	Interleukin 10 receptor, Alpha	0.993516	0.142163	0.996775	0.605726	0.991131	0.155158	0.995907	0.512192	0.991999	0.199537	0.994381	0.203482
174	IL11RA	Interleukin 11 receptor, alpha	1.00028	0.961251	1.00336	0.67713	1.0073	0.366149	0.993296	0.403724	1.01751	0.0317804	1.01041	0.0703738
175	IL12RB2	Interleukin 12 receptor beta 2	1.00023	0.964866	0.996091	0.59711	0.998395	0.8288	1.00207	0.778576	0.992439	0.304131	0.994263	0.271618
176	IL13	Interleukin 13	1.00068	0.949975	1.01295	0.403436	0.981063	0.214743	1.02069	0.183864	0.97362	0.0831549	0.993086	0.524015
177	IL13RA2	Interleukin 13 Receptor Alpha 2	1.00979	0.241709	1.00268	0.821028	1.00557	0.636734	1.01402	0.237348	0.994332	0.629405	0.998497	0.857478
178	IL15	Interleukin 15	0.992927	0.135987	0.996064	0.557636	0.995878	0.538882	0.989985	0.134921	1.002	0.766639	0.99903	0.837672
179	IL17R	Interleukin 17 Receptor	0.998459	0.757324	0.990103	0.159268	1.00828	0.243957	0.988735	0.108079	1.00967	0.171927	0.999841	0.974227
180	IL18	Interleukin 18	1.01654	0.0849699	1.00212	0.874257	1.01385	0.30707	1.01922	0.155962	0.996858	0.814273	0.999487	0.95676
181	IL1B	Interleukin 1 beta	1.00342	0.598015	1.00605	0.509318	0.992176	0.39086	1.0148	0.109362	0.983625	0.0731506	0.994774	0.420194
182	IL1B	Interleukin-1 beta	1.00133	0.857644	0.993024	0.504185	1.00021	0.984192	1.00245	0.814123	0.990803	0.37668	0.991909	0.272251
183	IL-1B	interleukin-1 beta	0.999622	0.938078	1.00238	0.730116	0.997634	0.73094	1.00162	0.814958	0.998393	0.81581	1.00039	0.936843
184	IL1R1	Interleukin 1 Receptor Type 1	1.04668	0.000827117	0.990872	0.631078	1.05519	0.00541503	1.03824	0.051125	1.00705	0.717527	0.998926	0.937014
185	IL2	Interleukin 2	1.003	0.643803	1.00365	0.69048	0.996057	0.665954	1.00999	0.277531	0.989801	0.26317	0.996699	0.610048
186	IL2	IL-2 precursor	0.995938	0.585789	0.990151	0.348859	1.00764	0.471429	0.984374	0.13666	1.01355	0.203223	1.00178	0.811792
187	IL2RA	Interleukin 2 receptor, alpha	1.0163	0.0929274	0.997708	0.865689	1.0165	0.228101	1.0161	0.239218	0.998103	0.888734	0.997909	0.827245
188	IL3	Interleukin 3	1.00131	0.819419	0.994339	0.484473	0.998934	0.895466	1.00369	0.649304	0.989615	0.199118	0.991978	0.161668
189	IL4	Interleukin 4	0.994783	0.179844	0.995512	0.415772	0.996976	0.582354	0.992595	0.177747	0.999903	0.986177	0.997708	0.555303
190	IL5	Interleukin 5	0.99224	0.126658	0.991834	0.258486	0.992461	0.29371	0.992019	0.266919	0.992274	0.281419	0.992054	0.119394
191	IL6	Interleukin 6	1.00461	0.467371	0.998421	0.859546	1.00523	0.561826	1.00399	0.654641	0.999653	0.968719	0.999037	0.878282
192	IL7	Interleukin-7	0.994314	0.264071	0.998885	0.877158	0.997522	0.730947	0.991115	0.216609	1.00534	0.460222	1.00211	0.679546
193	IL8	Interleukin 8	1.00493	0.520838	1.00427	0.694186	0.997428	0.812105	1.01249	0.252339	0.989327	0.322338	0.996768	0.672805
194	IL8	Interleukin 8	0.998713	0.843583	1.00146	0.874631	0.988935	0.228655	1.00859	0.354625	0.981942	0.0491813	0.991655	0.199721
195	INHBA	Inhibin, beta A	1.00403	0.373577	0.991366	0.174821	1.00675	0.292033	1.0013	0.837948	0.996761	0.610869	0.994057	0.187218
196	INSR	Insulin receptor	0.99724	0.626347	0.999903	0.990289	1.00448	0.577926	0.990049	0.212197	1.01448	0.0732374	1.00716	0.208219
197	IRF1	Interferon regulatory factor 1	0.98962	0.230048	0.991586	0.491391	0.998812	0.922858	0.980512	0.109813	1.01009	0.413889	1.00079	0.927225
198	IRF10	Interferon regulatory factor 10	1.00492	0.508303	1.00272	0.795829	1.00532	0.612925	1.00452	0.667372	1.00352	0.737683	1.00312	0.674665
199	IRF2	Interferon regulatory factor 2	0.99437	0.787336	0.99374	0.831992	1.01795	0.547907	0.971336	0.326216	1.04143	0.170933	1.01731	0.412599
200	IRF3	Interferon regulatory factor 3	1.00735	0.340454	0.991091	0.410052	1.01838	0.0941194	0.996435	0.742082	1.01292	0.237333	1.00195	0.799687
201	IRF4	Interferon regulatory factor 4	1.04396	0.00341163	0.966398	0.097609	1.04804	0.0238393	1.03988	0.0606516	0.973977	0.210536	0.970177	0.0401216
202	IRF6	Interferon regulatory factor 6	1.00531	0.286663	1.00177	0.800405	0.996258	0.590141	1.01445	0.0438772	0.983809	0.0202097	0.992748	0.140141
203	IRF8	Interferon regulatory factor 8	1.00574	0.248333	0.993533	0.353504	1.0059	0.400385	1.00559	0.425454	0.993843	0.376753	0.993692	0.201704
204	IRP	Iron regulatory protein	0.9915	0.0847188	0.992384	0.273619	0.996786	0.645737	0.986242	0.047524	1.00299	0.668358	0.997674	0.636271
205	IRX1	Iroquois homeobox protein 1	1.00667	0.327678	0.986814	0.167436	1.01581	0.103482	0.99761	0.803306	1.00482	0.61808	0.995781	0.534204
206	IRX2	Iroquois homeobox protein 2	1.00985	0.124615	0.989931	0.261653	1.01637	0.0729915	1.00337	0.70763	1.00275	0.760445	0.996319	0.561715
207	IRX4	Iroquois homeobox protein 4	0.996589	0.476851	1.00708	0.298861	0.99125	0.197766	1.00196	0.773916	0.996319	0.590298	1.00169	0.726266
208	JAK2	Janus Tyrosine Kinase2	1.02004	0.0781896	1.01498	0.349924	0.998005	0.899987	1.04257	0.00912731	0.97159	0.0705466	0.993044	0.534685
209	JAM3	junctional adhesion molecule 3	0.998975	0.841593	0.997812	0.762274	0.999063	0.897538	0.998885	0.877661	0.997985	0.780666	0.997902	0.68047
210	JUN	Transcription factor AP-1	1.00064	0.873466	0.992198	0.172186	1.00145	0.801872	0.999845	0.978442	0.993788	0.277149	0.992989	0.0826801
211	KCNA3	Potassium voltage-gated channel shaker-related	1.0033	0.660362	0.994725	0.618708	1.00228	0.830223	1.00433	0.683973	0.992693	0.490082	0.993705	0.401081
212	KCND3	Potassium voltage-gated channel, Shal-related subfamily, family 3	1.00215	0.838241	0.99831	0.909517	0.994674	0.720046	1.00969	0.517694	0.983461	0.263586	0.990858	0.383657
213	KCNG2	Potassium voltage-gated channel, subfamily G, member 2	1.00007	0.99195	0.997819	0.830388	1.00342	0.737439	0.996736	0.748223	1.00451	0.658487	1.00116	0.871995
214	KIF3A	Kinesin Family Member 3A	1.0075	0.158682	0.988731	0.130489	1.01175	0.11916	1.00326	0.662941	0.997093	0.696949	0.9929	0.178878
215	LBR	Lamin B receptor	1.00402	0.614824	1.0022	0.845491	1.00821	0.471733	0.999842	0.988694	1.01059	0.347448	1.00638	0.422347
216	LDHA	L-lactate dehydrogenase A	0.992589	0.17494	1.00408	0.598117	0.995137	0.53093	0.990048	0.194989	1.00924	0.234312	1.00666	0.224043
217	LDHD	Lactate dehydrogenase D	0.993543	0.31477	0.996526	0.700437	0.994576	0.549268	0.992513	0.405632	0.998594	0.876585	0.997563	0.703673
218	LITAF	Lipopolysaccharide-induced tumor necrosis factor-alpha factor homolog	1.01375	0.682361	1.02885	0.546763	0.986242	0.769024	1.04202	0.383255	0.973775	0.573287	1.00093	0.977753
219	LOC425670	glucagon receptor precursor	0.987449	0.366478	1.00152	0.938776	0.980935	0.330523	0.994006	0.760985	0.988347	0.553385	0.994911	0.715202
220	LOC769651	Transforming Growth Factor beta 1	1.00488	0.318198	1.00225	0.74447	0.999891	0.987443	1.00991	0.153873	0.992315	0.263934	0.997273	0.575351
221	LPL	lipoprotein lipase (LPL)	1.02181	0.443096	0.984245	0.689646	1.02606	0.517725	1.01758	0.661334	0.992459	0.848971	0.98834	0.676673
222	MAG1	MAG1	0.999387	0.886011	0.997964	0.735431	1.00071	0.907574	0.99807	0.748769	1.0006	0.921347	0.999279	0.865871
223	MAPK5	Mitogen Activated Protein kinase kinase kinase Kinase 5	1.0067	0.176405	1.00557	0.425856	1.00064	0.925925	1.01279	0.0688621	0.993506	0.350088	0.999515	0.922151
224	MAPK9	Mitogen activated Protein Kinase 9 (Stress activated protein kinase)	1.00789	0.284465	1.00634	0.541253	1.00743	0.477668	1.00835	0.420868	1.00543	0.60079	1.00589	0.421567
225	MDH1	malate dehydrogenase 1, NAD	1.01465	0.258543	1.00478	0.792934	1.01366	0.456389	1.01563	0.394174	1.00283	0.87693	1.00381	0.768054
226	MDH2	Malate dehydrogenase 2, NAD	0.991138	0.14083	1.0011	0.896916	0.992726	0.394987	0.989553	0.216413	1.00431	0.612754	1.00271	0.652295
227	ME1	malic enzyme 1	0.999778	0.980022	1.00365	0.770657	1.00576	0.648772	0.993838	0.62019	1.01568	0.213824	1.00965	0.276639
228	MGAM	Maltase-glucoamylase, alpha glucosidase	1.0049	0.69474	1.00113	0.948635	0.994432	0.752445	1.01548	0.380987	0.980385	0.259927	0.990707	0.451117
229	MLC-2	Myosin regulatory light chain 2, fast skeletal muscle	0.996419	0.855472	0.999113	0.974556	1.01125	0.687879	0.981804	0.509817	1.02908	0.303816	1.01399	0.480848
230	MMP2	Matrix metalloproteinase 2 (72 kd type IV collagenase)	0.998278	0.685163	0.991648	0.166949	1.00351	0.560989	0.993074	0.248156	1.00207	0.73068	0.996844	0.458672
231	MTPN	Myotrophin	0.990219	0.346087	0.999141	0.95338	0.99769	0.876892	0.982804	0.237385	1.01428	0.342687	1.00668	0.523041
232	MX	Interferon inducible protein	0.993087	0.23881	0.997204	0.736217	0.996551	0.67735	0.989635	0.210949	1.00418	0.616432	1.00069	0.90729
233	MYBPC3	Myosin binding protein C, cardiac	0.954683	0.104181	0.996257	0.925753	0.961034	0.32403	0.948373	0.188717	1.00956	0.813293	1.00288	0.919456
234	MYH11	Myosin Heavy Chain 11, Smooth muscle cell specific protein	1.00086	0.856553	0.993058	0.307041	1.00194	0.774298	0.999783	0.974337	0.995194	0.47421	0.994126	0.219083
235	MYH7	Myosin heavy polypeptide 7 cardiac muscle	1.00545	0.423497	0.996492	0.713548	1.00472	0.623059	1.00618	0.519978	0.995042	0.603755	0.995767	0.531982
236	MYH7B	Myosin, heavy polypeptide 7B, cardiac muscle	1.00226	0.707972	1.00065	0.9395	0.997143	0.737585	1.00741	0.387424	0.990453	0.261531	0.995539	0.458812
237	MYL4	Myosin, light polypeptide 4, alkali, atrial	0.99733	0.505791	0.999439	0.92138	0.997076	0.607037	0.997584	0.669585	0.998933	0.850278	0.999182	0.838842
238	MYL9	Myosin, light polypeptide 9, regulatory	1.01078	0.225275	0.993905	0.624646	1.00716	0.567583	1.01441	0.252598	0.986807	0.288266	0.99035	0.272854
239	MYLK	Smooth Muscle Myosin Light Chain Kinase Precursor	0.997858	0.623955	0.995884	0.504579	0.997598	0.698708	0.998118	0.759612	0.995367	0.452389	0.995629	0.315145
240	NA	NA	1.00096	0.862619	1.00273	0.727857	0.996649	0.667915	1.00529	0.500612	0.994112	0.45056	0.998407	0.773597
241	NCAM1	neural cell adhesion molecule 1	0.992538	0.121325	1.00058	0.931449	0.991873	0.231191	0.993204	0.314492	0.999245	0.910936	0.99991	0.985526
242	NFKB2	Nuclear factor NF-kappa-B p100, light polypeptide gene enhancer in B cells 2	1.00633	0.279592	0.997681	0.778556	1.00584	0.48057	1.00683	0.409651	0.996699	0.688803	0.99719	0.629821
243	NKX2-5	NK2 transcription factor related locus 5	0.974826	0.164635	1.1795	7.59702e-10	0.958434	0.102022	0.9915	0.741729	1.14016	7.40016e-07	1.15966	1.92026e-14
244	NOS2A	Nitric oxide synthase, inducible (macrophage NOS - type II)	1.00299	0.681521	1.00105	0.918688	0.999193	0.93742	1.0068	0.510076	0.993485	0.525316	0.997259	0.706126
245	NOS2A	Nitric oxide synthase inducible (macrophage NOS - type II)	1.00258	0.61788	1.00914	0.212038	0.997402	0.721139	1.00778	0.288308	0.998746	0.863959	1.00393	0.448596
246	NOS3	Nitric-oxide synthase , endothelial	1.00014	0.981061	0.99813	0.816193	0.996825	0.692952	1.00346	0.668353	0.991531	0.291533	0.994829	0.362679
247	NP	NP	0.998663	0.793071	1.00324	0.653322	0.994667	0.462234	1.00267	0.708756	0.995222	0.50592	0.999224	0.878183
248	NP959225	NP959225	0.998833	0.820153	1.00232	0.749338	0.99585	0.566988	1.00182	0.801722	0.996347	0.614163	0.999328	0.896083
249	NPPA	Atrial natriuretic factor precursor	1.02846	5.49122e-05	0.997542	0.799052	1.02848	0.00416921	1.02845	0.00415942	0.997577	0.805002	0.997563	0.722612
250	NR2F2	Nuclear receptor subfamily 2, group F, member 2	1.00292	0.666589	0.98756	0.191537	1.01542	0.110645	0.990574	0.322781	1.01233	0.201014	0.999868	0.984482
251	NR3C1	Glucocorticoid receptor, nuclear receptor subfamily 3	1.00021	0.973422	1.00167	0.855819	1.0038	0.681412	0.996645	0.711109	1.00886	0.334961	1.00526	0.418302
252	NS	NS	0.998129	0.656375	0.999924	0.990278	0.997767	0.707765	0.998491	0.799744	0.999203	0.893301	0.999563	0.917756
253	NT5C3	5'-nucleotidase, cytosolic III	1.00276	0.561716	0.993512	0.332415	1.00281	0.675658	1.0027	0.687398	0.993623	0.340443	0.993568	0.17437
254	NUDT7	Nudix type motif 7, acetyl CoA hydrolase	0.996106	0.569144	1.00661	0.494735	0.989162	0.258915	1.0031	0.748242	0.992618	0.442619	0.999591	0.952246
255	OAS*A	2' 5'-oligo adenylate synthetase A	0.991642	0.0457255	0.998892	0.851487	0.987584	0.0363903	0.995717	0.466501	0.990734	0.115179	0.994808	0.212146
256	OCLN	Occludin	1.00148	0.74167	1.00573	0.366675	0.999897	0.987036	1.00305	0.628698	1.00256	0.685561	1.00414	0.354624
257	OGDH	oxoglutarate dehydrogenase	0.996676	0.618798	1.00702	0.459843	0.999284	0.939635	0.994075	0.530103	1.0123	0.197104	1.00966	0.151678
258	P2RX1	ATP-gated ion channel receptor	0.998222	0.810814	1.01177	0.264943	0.99037	0.357813	1.00614	0.558926	0.995912	0.69586	1.00381	0.608187
259	PA	PA	0.996053	0.646126	1.0214	0.0826713	0.973746	0.0291997	1.01887	0.126482	0.97616	0.0479867	0.998525	0.863336
260	PAR3	Hypothetical protein	0.996142	0.37818	0.999556	0.94253	0.995951	0.512992	0.996333	0.554308	0.999169	0.893797	0.999363	0.884337
261	PB1	PB1	0.997856	0.588727	0.994043	0.286511	0.997928	0.71361	0.997784	0.690664	0.994188	0.297361	0.994112	0.135428
262	PB2	PB2	0.996083	0.503869	0.999127	0.916476	0.993165	0.408934	0.999009	0.904976	0.993285	0.417197	0.996202	0.517033
263	PC	pyruvate carboxylase	1.00076	0.887131	1.00551	0.471536	1.00305	0.689844	0.998487	0.842741	1.01011	0.188258	1.00781	0.150303
264	PCK1	phosphoenolpyruvate carboxykinase 1 (PEPCK)	1.0294	0.135288	1.00827	0.763723	1.03342	0.230643	1.02541	0.359891	1.01614	0.55892	1.01219	0.531486
265	PDGFA	Platelet-derived growth factor alpha polypeptide	1.00883	0.366634	1.009	0.515692	0.998905	0.93658	1.01887	0.175424	0.989225	0.431786	0.999065	0.923203
266	PDGFRA	Platelet-derived growth factor receptor, alpha	1.00284	0.682703	1.00576	0.558002	1.00469	0.633377	1.001	0.919244	1.00947	0.33875	1.00762	0.275987
267	PDHB	Pyruvate dehydrogenase, beta	0.99058	0.24615	1.00571	0.621222	0.991666	0.468062	0.989494	0.359942	1.00792	0.493894	1.00682	0.4049
268	PDK1	Pyruvate dehydrogenase kinase, isozyme 1	1.00353	0.624981	1.01149	0.262647	0.994757	0.605886	1.01238	0.22786	0.993884	0.547218	1.00265	0.713495
269	PFKFB3	6-phosphofructo-2-kinase (PFK-1) (Fructose -2,6-biphosphatase 3)	1.00776	0.515696	1.02739	0.10858	0.993174	0.683613	1.02255	0.185157	0.997881	0.899442	1.01253	0.295141
270	PFKM	6-phosphofructokinase, muscle	0.95167	0.0397178	1.01803	0.598613	0.954678	0.172368	0.948673	0.121255	1.02447	0.476355	1.02124	0.381294
271	PFKM	6-phosphofructokinase (PFK-1)	0.949461	5.87295e-06	1.02189	0.173584	0.946277	0.000583703	0.952656	0.002461	1.01504	0.347571	1.01846	0.10424
272	PGD	phosphogluconate dehydrogenase	0.993307	0.783493	0.986472	0.693653	1.0228	0.514309	0.964658	0.298352	1.04594	0.194481	1.01577	0.522148
273	PGM1	Phosphoglucomutase 1	0.997177	0.643238	1.00055	0.949155	1.00114	0.8941	0.993225	0.433278	1.00853	0.324623	1.00453	0.457225
274	PHF14	PHD finger protein 14	1.01972	0.0289915	0.997971	0.871365	1.02515	0.0486692	1.01433	0.258235	1.00861	0.495659	1.00327	0.713615
275	PHF20L1	PHD finger protein 20-like 1	0.997416	0.624909	0.999626	0.959975	0.995752	0.569549	0.999083	0.902537	0.996292	0.621142	0.997957	0.699729
276	PHKB	phosphorylase kinase B alpha regulatory chain	0.981518	0.0822548	1.00261	0.862835	0.990024	0.506818	0.973085	0.0716538	1.02006	0.192584	1.01129	0.297138
277	PKM2	pyruvate kinase, muscle	1.01637	0.67756	0.990638	0.864805	1.02312	0.678994	1.00967	0.8617	1.00384	0.944657	0.997217	0.943153
278	PLN	Phospholamban	1.00037	0.950375	0.997363	0.75438	1.00054	0.949172	1.00021	0.980641	0.997694	0.784549	0.997529	0.678492
279	PPP1R8	protein phosphatase 1, regulatory subunit 8	0.994536	0.459722	1.0024	0.81884	0.992267	0.460192	0.99681	0.759247	0.997826	0.835295	1.00011	0.9881
280	PPP2CA	Serine/threonine-protein phosphatase 2A catalytic subunit alpha isoform	1.00212	0.667347	1.00223	0.74812	1.00399	0.567225	1.00024	0.972443	1.006	0.392148	1.00411	0.404898
281	PRKAG2	5'-AMP-activated protein kinase gamma-2	1.00265	0.60324	1.0046	0.522229	0.998828	0.870531	1.00649	0.366303	0.996948	0.66998	1.00077	0.879843
282	PRSS7	Protease, serine, 7 (enterokinase) protein	1.00244	0.621569	0.995008	0.473631	1.00445	0.525485	1.00044	0.949684	0.998989	0.88481	0.996996	0.542408
283	PSEN1	Presenilin 1	0.995819	0.604591	0.994512	0.630594	1.00613	0.593693	0.985618	0.206143	1.0152	0.18796	1.0048	0.553726
284	PTK2	PTK2 protein tyrosine kinase 2	1.00276	0.684444	0.998746	0.895684	0.997872	0.824106	1.00767	0.425658	0.989033	0.250513	0.993878	0.36517
285	PYGL	glycogen phosphorylase (Liver)	0.999051	0.875322	0.993698	0.458066	1.00606	0.485217	0.992096	0.349308	1.00768	0.36944	1.00066	0.911847
286	PYGL	glycogen phosphorylase (Liver)	1.00049	0.983621	1.04648	0.180793	0.956745	0.192702	1.04624	0.183018	0.956966	0.195036	1.00072	0.975915
287	PYGM	glycogen phosphorylase (muscle)	0.978243	0.534292	0.984116	0.748993	1.01259	0.802587	0.945063	0.259365	1.05443	0.289991	1.01867	0.601261
288	RAB1A	GTP binding protein Rab1a	1.01221	0.370752	0.998276	0.928227	1.02503	0.197739	0.999554	0.981461	1.02372	0.221908	1.01092	0.423287
289	RAP1GDS1	RAP1, GTP-GDP dissociation stimulator 1	0.996325	0.355659	0.995656	0.438958	0.997379	0.642081	0.995271	0.401427	0.997771	0.695295	0.996713	0.411606
290	RARB	Retinoic acid receptor, beta	0.998228	0.753229	0.992459	0.343206	1.007	0.382028	0.98953	0.187731	1.00999	0.213572	1.00119	0.833697
291	RHOA	GTP Binding Protein	0.998768	0.798748	1.00456	0.506149	0.991682	0.224275	1.0059	0.387924	0.990357	0.156951	0.997432	0.594378
292	RNASEL	Ribonuclease L, 2'5'-oligoisoadenylate synthetase-dependent	1.00714	0.267837	1.00468	0.606738	1.00257	0.777462	1.01173	0.199072	0.995581	0.625171	1.00012	0.985208
293	ROR2	insulin receptor 2 tyrosine kinase	1.0001	0.990155	0.99858	0.905566	1.00329	0.783413	0.996926	0.796851	1.00496	0.679143	1.00177	0.834734
294	SCYE1	Small inducible cytokine, subfamily E	1.00278	0.521973	0.992012	0.190844	1.00495	0.419601	1.0006	0.921716	0.996326	0.54809	0.994167	0.177337
295	SDHB	succinate dehydrogenase complex, subunit B	1.00651	0.507399	1.01805	0.19622	1.00105	0.939862	1.01201	0.387748	1.00702	0.613094	1.01252	0.203341
296	SELE	Selectin E	1.00031	0.950924	1.00449	0.527625	0.997689	0.744147	1.00294	0.679333	0.999238	0.914023	1.00186	0.711078
297	SERCA2	Chicken Ca2+ transporting, ATPase	0.999861	0.983925	0.995774	0.665645	0.999063	0.923732	1.00066	0.946392	0.994188	0.551854	0.99498	0.467766
298	SI	Sucrase-isomaltase (intestinal)	0.994681	0.443934	1.00477	0.628924	0.99428	0.560253	0.995083	0.616724	1.00396	0.688234	1.00436	0.531759
299	SLC15A1	oligopeptide transporter, solute carrier family 15	0.992907	0.36807	0.990995	0.419764	1.00388	0.729881	0.982057	0.105326	1.01301	0.246972	1.00194	0.806095
300	SLC2A1	Solute carrier family 2 (Facilitated Glucose Transporter), member 1	1.00036	0.949688	1.00256	0.753635	0.997967	0.80213	1.00276	0.734392	0.997764	0.782485	1.00016	0.978374
301	SLC5A1	Sodium / Glucose cotransporter 1, solute carrier family 5	1.00123	0.879472	1.01419	0.221315	0.993187	0.552614	1.00935	0.419087	0.997957	0.858879	1.00604	0.459355
302	SMAD 2	Mothers against decapentaplegic homolog 2	0.99583	0.374184	1.00106	0.873587	0.995796	0.526317	0.995863	0.532904	1.00099	0.881528	1.00102	0.827523
303	SMAD 5	Mothers against decapentaplegic homolog 5	1.00747	0.168149	1.00544	0.477293	1.00433	0.571041	1.01062	0.166566	0.999175	0.913932	1.0023	0.669923
304	SOD1	Superoxide dismutase 1, soluble	1.0018	0.858173	1.00705	0.622289	0.997109	0.839072	1.00652	0.64829	0.997632	0.867743	1.00233	0.817794
305	SOD2	Superoxide dismutase 2, mitochondrial	1.00077	0.92909	0.9929	0.561172	1.00456	0.710433	0.996996	0.806102	1.00044	0.971675	0.996658	0.699595
306	SOX4	SRY (sex determining region Y)-box 4	1.00075	0.978762	1.00587	0.882793	0.987221	0.746093	1.01446	0.717776	0.978864	0.590765	0.992274	0.782501
307	SPARC	Secreted protein acidic cysteine-rich	0.936916	0.000358589	0.984942	0.550035	0.95228	0.0548537	0.9218	0.001482	1.01751	0.494263	1.00109	0.951805
308	STAT2	Signal transducer and activator of transcription 2	1.00415	0.386556	0.987156	0.0566989	1.00826	0.224202	1.00006	0.993377	0.995256	0.482114	0.991194	0.0652603
309	STAT3	Signal transducer and activator of transcription 3	0.996873	0.681503	1.00104	0.923364	1.00019	0.98617	0.993569	0.550081	1.00771	0.477062	1.00437	0.568092
310	STAT4	signal transducer and activator of transcription 4	0.99977	0.98603	0.963723	0.0478274	1.00793	0.671001	0.991669	0.653054	0.979529	0.266852	0.97159	0.0291989
311	STAT5	Signal transducer and activator of transcription 5	0.99696	0.745423	1.02158	0.108151	0.980617	0.141074	1.01357	0.31049	0.988368	0.380217	1.00484	0.607803
312	SUCLG1	succinate CoA ligase (GDP-Forming), alpha subunit	1.00647	0.491022	0.992735	0.581542	1.0169	0.205709	0.996133	0.769579	1.01344	0.313437	1.00303	0.746237
313	TALDO1	Transaldolase 1	0.993807	0.362085	0.998289	0.858855	0.99714	0.766235	0.990485	0.321356	1.005	0.604959	1.00164	0.810252
314	TBX20	T-box 20	0.997368	0.710752	1.00281	0.779988	0.999826	0.98617	0.994917	0.612744	1.00776	0.444114	1.00528	0.459672
315	TBX5	T-box protein 5	0.999306	0.917766	0.997943	0.828259	1.00375	0.694736	0.99488	0.588662	1.00684	0.473325	1.00238	0.723253
316	TGF-a	Transforming growth factor, alpha	1.00516	0.42349	0.989238	0.234241	1.01611	0.0794791	0.994328	0.531388	1.0109	0.233187	1.00001	0.998479
317	TGFB2	Transforming Growth Factor, beta 2	1.00235	0.585835	1.00065	0.914802	1.00431	0.480369	1.0004	0.948366	1.00457	0.454535	1.00261	0.545479
318	TGFBR1	Transforming growth factor, beta receptor I	0.994347	0.192978	0.991504	0.164279	0.996229	0.540223	0.99247	0.21572	0.995256	0.437086	0.993375	0.12578
319	TGFBR1	Transforming growth factor, beta receptor I	0.999361	0.908988	1.00326	0.679945	0.998476	0.847499	1.00025	0.974837	1.00148	0.851005	1.00237	0.670835
320	TGFBR2	Transforming growth factor, beta receptor type II	1.00604	0.376181	0.993678	0.509538	1.00937	0.332308	1.00271	0.777879	1.00027	0.977352	0.996969	0.655303
321	TH	Tyrosine hydroxylase	0.998085	0.639847	0.997466	0.661281	0.997089	0.61478	0.999083	0.87408	0.995477	0.433817	0.996471	0.388123
322	THRA	Thyroid hormone receptor alpha	0.996879	0.644953	1.00219	0.819342	1.00017	0.985387	0.993592	0.501326	1.00882	0.358862	1.0055	0.419115
323	THRB	Thyroid hormone receptor beta	0.989495	0.0837003	1.0022	0.799175	0.99485	0.547949	0.98417	0.0652732	1.01308	0.13194	1.00762	0.214278
324	TIMD4	T-cell immunoglobulin and mucin domain containing 4	1.00283	0.520249	0.988991	0.0760915	1.00578	0.35501	0.9999	0.987225	0.994801	0.402716	0.991889	0.0651519
325	TIMD4	T-cell immunoglobulin and mucin domain containing 4	1.0083	0.161874	0.994849	0.536072	1.01164	0.166071	1.00497	0.552389	1.00145	0.861847	0.998144	0.753064
326	TKT	Transketolase	0.995461	0.803225	1.01245	0.631905	0.99868	0.95922	0.992252	0.763222	1.01901	0.466041	1.01572	0.393148
327	TLR1	Toll-like receptor 1	1.00107	0.897003	0.999619	0.973731	1.00528	0.651114	0.996865	0.787581	1.00806	0.493381	1.00383	0.6432
328	TLR1	Toll-like receptor 1, homo sapiens	1.01967	0.00643813	0.996181	0.703048	1.0163	0.110444	1.02305	0.024681	0.989615	0.310712	0.992893	0.321349
329	TLR2	Toll-like receptor 2	1.00248	0.773879	1.02538	0.0403082	0.981858	0.133484	1.02353	0.0569634	0.983638	0.176134	1.00429	0.618951
330	TLR2 -2	Toll-like receptor 2 precursor	0.997976	0.732246	1.00171	0.837435	0.99394	0.466789	1.00203	0.808574	0.99363	0.446305	0.99766	0.693423
331	TLR3	Toll-like receptor 3	1.00192	0.702551	1.0065	0.359986	0.998744	0.859116	1.00511	0.472204	1.00013	0.98576	1.00331	0.512351
332	TLR4	Toll-like receptor 4	1.00228	0.766888	1.02465	0.0268827	0.989153	0.316671	1.01558	0.156642	0.997992	0.85366	1.01123	0.149039
333	TLR5	Toll-like receptor 5	1.00607	0.182924	0.994939	0.428887	1.00818	0.204467	1.00396	0.538218	0.999127	0.891452	0.997031	0.511855
334	TLR7	Toll-like receptor 7	1.0018	0.782928	0.997515	0.788005	0.999037	0.917061	1.00458	0.621536	0.992012	0.386356	0.99476	0.422189
335	TNC	Tenascin	1.04159	0.0100868	0.997777	0.92035	1.04238	0.0630995	1.04081	0.0732752	0.999286	0.974478	0.998532	0.925642
336	TNFR-II	Tumor Necrosis Factor receptor II	1.00479	0.405149	1.00546	0.502713	1.00059	0.942018	1.00901	0.269571	0.997065	0.717347	1.00125	0.827351
337	TNN	Tenascin N	1.01456	0.261656	0.977738	0.219048	1.03735	0.0450604	0.992286	0.670823	1.02214	0.229496	0.999695	0.980959
338	TNNC1	Cardiac troponin C	0.999013	0.880726	0.994842	0.578457	1.00365	0.695264	0.994399	0.545928	1.0041	0.659953	0.999459	0.934803
339	TNS1	Tensin 1	1.00562	0.521919	1.0005	0.967594	1.00385	0.756399	1.0074	0.551473	0.996976	0.806559	0.998739	0.885165
340	TOP2B	Topoisomerase (DNA) II beta 180kDa	1.00453	0.664485	0.99894	0.942336	1.00953	0.522073	0.999549	0.975436	1.00891	0.547779	1.00391	0.707608
341	TTNT3	Troponin T Type 3, skeletal, fast	1.00852	0.362694	0.988841	0.39562	1.01423	0.284058	1.00285	0.828711	1.00006	0.996543	0.994429	0.549819
342	TURKEY DNA	TURKEY DNA	0.998588	0.832831	1.00568	0.547649	1.00472	0.617388	0.992497	0.424169	1.01806	0.0581614	1.01185	0.079175
343	TURKEY DNA	TURKEY DNA	0.992719	0.221431	0.998601	0.868642	0.999378	0.941198	0.986105	0.0970789	1.01205	0.155475	1.0053	0.377007
344	TYR	tyrosinase	0.996667	0.579374	0.999404	0.944278	1.00578	0.499605	0.987642	0.145333	1.01775	0.0395203	1.00854	0.159861
345	TYR	tyrosinase	0.98943	0.622107	1.05402	0.0852301	0.933199	0.0239916	1.04905	0.117075	0.937623	0.0353621	0.994119	0.784381
346	UCP3	Mitochondrial uncoupling protein 3	0.987944	0.149379	1.01566	0.191397	0.991365	0.465392	0.984535	0.190064	1.0227	0.0595047	1.01918	0.0243487
347	UGDH	UDP-glucose 6-dehydrogenase	0.999606	0.956192	0.985495	0.150137	1.01526	0.135891	0.984192	0.116741	1.0166	0.105068	1.00093	0.897294
348	UGP2	UDP-glucose pyrophosphorylase 2	1.02076	0.149528	0.999612	0.984634	1.01941	0.34001	1.02212	0.277504	0.996955	0.879634	0.998282	0.903928
349	UGP2	UDP Glucose Pyrophosphorylase 2	0.991909	0.175839	1.00535	0.527537	0.992965	0.407853	0.990853	0.275776	1.0075	0.378343	1.00642	0.284148
350	VEGFA	Vascular endothelial growth factor A	1.01858	0.142107	1.00739	0.677676	1.01657	0.353545	1.02059	0.250018	1.00341	0.847383	1.0054	0.667221
351	VEGFA	Vascular endothelial growth factor A (Vascular permeability factor)	0.994449	0.446188	1.00173	0.867114	0.999482	0.960028	0.989443	0.304522	1.01189	0.252784	1.0068	0.353814
352	XIN	Cardiomyopathy associated 3	1.03519	0.0233603	1.0011	0.959257	1.0299	0.170675	1.04051	0.0652182	0.990892	0.670124	0.995981	0.790917
353	XPNPEP1	X-propyl aminopeptidase 1, soluble	0.988951	0.202803	0.975714	0.0461987	1.01411	0.258632	0.964417	0.00334112	1.02599	0.0374434	1.00054	0.950511
354	YWHAB	Tyrosine 3-monooxygenase/tryptophan 5-monoxygenase activation protein	1.01978	0.0480304	0.998248	0.900117	1.01363	0.335032	1.02596	0.0686332	0.986253	0.33193	0.992232	0.43467
355	YWHAB	Tyrosine 3-monooxygenase/tryptophan 5-monoxygenase activation protein	1.00285	0.604495	0.994656	0.489379	1.00431	0.579362	1.00138	0.858573	0.997556	0.752537	0.996105	0.476667
356	ZC3H15	Zinc finger CCCH-type containing 15	1.00071	0.916619	1.00676	0.479208	0.993353	0.483498	1.00811	0.396159	0.992019	0.400003	0.999363	0.924364
357	ZNF289	zinc finger protein 289 ID1 regulated	1.0025	0.528753	0.997404	0.642343	1.00349	0.53843	1.00151	0.78624	0.999376	0.911228	0.998393	0.682001
358	ZO 2	Tight junction protein 2	0.995937	0.417729	0.99	0.156637	1.00048	0.946287	0.991418	0.227424	0.999044	0.893838	0.994512	0.27441
359	ZYX	Zyxin	1.00463	0.603525	1.00279	0.823438	1.00553	0.66245	1.00374	0.764142	1.00458	0.714648	1.00369	0.677545
